# Supplementary material for: Evolution of Cancer Metastases via Lineage Trans-Differentiation
Source: Research (Wash D C). 2026 Feb 19;9:1144. doi: 10.34133/research.1144 (PMC12917112; doi:10.34133/research.1144)
Supplement: Supplementary 1 — Figs. S1 to S26 Tables S1 to S6 [file research.1144.f1.zip › Supplementary Table S1.xlsx]

## Sheet: Np_result
Cell type	n_trees	min	max	median	q1	q3	iqr	mean	sd
AT2	24	10.909	316.259	73.19	38.869	90.565	51.696	78.515	64.327
AT1	15	1	10455.1	798	163.5	1344	1180.5	1346.51	2599.32
Krt8+	6	1	782	97.84	34.125	225.806	191.681	210.005	295.225
Primary_Ca	14	100.429	7374.89	495.5	144.75	1259.57	1114.82	1322.99	2087.76
Cldn4	19	3	29548.2	1552.67	247.5	3167.03	2919.53	4417.99	8134.95
EMT	13	3.333	28441	91	55	174.993	119.993	2333.84	7846.29
Met1	4	39.446	1172.86	193.36	120.797	472.319	351.522	399.756	521.804
Met2	3	1185.4	177317	117541	59363.3	147429	88065.8	98681.1	89567.6
