# Supplementary material for: Evolution of Cancer Metastases via Lineage Trans-Differentiation
Source: Research (Wash D C). 2026 Feb 19;9:1144. doi: 10.34133/research.1144 (PMC12917112; doi:10.34133/research.1144)
Supplement: Supplementary 1 — Figs. S1 to S26 Tables S1 to S6 [file research.1144.f1.zip › Supplementary Table S2.xlsx]

## Sheet: Sheet 1
Comparison	Target variable	group1	group2	n1	n2	statistic	p
Tumor suppressor WT vs Mutant	DNAm_dev	TS Mutant	TS WT	21	14	158	0.727
MAPK WT vs any gene mutant	DNAm_dev	RTK high	RTK low	21	14	234	0.00271
MAPK WT vs specific gene mutant	DNAm_dev	No MAPK	EGFR	9	16	89	1
MAPK WT vs specific gene mutant	DNAm_dev	No MAPK	EML4-ALK	9	2	9	1
MAPK WT vs specific gene mutant	DNAm_dev	No MAPK	ERBB2	9	1	9	1
MAPK WT vs specific gene mutant	DNAm_dev	No MAPK	KRAS	9	4	16	1
MAPK WT vs specific gene mutant	DNAm_dev	No MAPK	MET	9	2	4	1
MAPK WT vs specific gene mutant	DNAm_dev	No MAPK	SLC34A2-ROS1	9	1	1	1
Germline WT vs specific mutation	DNAm_dev	WT	EGFR	29	2	29	1
Germline WT vs specific mutation	DNAm_dev	WT	TP53	29	4	90	0.165
Tumor suppressor WT vs specific mutation	DNAm_dev	No	APC	14	1	4	1
Tumor suppressor WT vs specific mutation	DNAm_dev	No	CDKN2A	14	2	7	1
Tumor suppressor WT vs specific mutation	DNAm_dev	No	KEAP1	14	1	13	1
Tumor suppressor WT vs specific mutation	DNAm_dev	No	TP53	14	17	112	1
RB1 WT vs mutant	DNAm_dev	No	del	29	2	14	0.275
RB1 WT vs mutant	DNAm_dev	No	mut	29	4	20	0.07
ecDNA amplified gene	DNAm_dev	No	AKT1	19	1	2	1
ecDNA amplified gene	DNAm_dev	No	CDK6	19	1	3	1
ecDNA amplified gene	DNAm_dev	No	EGFR	19	5	20	0.476
ecDNA amplified gene	DNAm_dev	No	FGFR3	19	1	8	1
ecDNA amplified gene	DNAm_dev	No	FGFR4	19	1	5	1
ecDNA amplified gene	DNAm_dev	No	KRAS	19	2	7	1
ecDNA amplified gene	DNAm_dev	No	KRAS-CDK4-CCND1	19	1	5	1
ecDNA amplified gene	DNAm_dev	No	MDM2-FOXA1	19	1	2	1
ecDNA amplified gene	DNAm_dev	No	MYC	19	3	34	1
Sex (control)	DNAm_dev	F	M	19	16	134	0.567
Wilcox test for all comparisons. Multiple-group comparisons are adjusted (BH).
