# Supplementary material for: Evolution of Cancer Metastases via Lineage Trans-Differentiation
Source: Research (Wash D C). 2026 Feb 19;9:1144. doi: 10.34133/research.1144 (PMC12917112; doi:10.34133/research.1144)
Supplement: Supplementary 1 — Figs. S1 to S26 Tables S1 to S6 [file research.1144.f1.zip › Supplementary Table S3.xlsx]

## Sheet: Public datasets
Sequencing dataset	Species	Associated type	Data type	Reference	Used in
GSE152607	Mouse	LUAD	scRNA	Marjanovic ND, Hofree M, Chan JE, Canner D, Wu K, Trakala M, Hartmann GG, Smith OC, Kim JY, Evans KV, Hudson A, Ashenberg O, Porter CBM, Bejnood A, Subramanian A, Pitter K, Yan Y, Delorey T, Phillips DR, Shah N, Chaudhary O, Tsankov A, Hollmann T, Rekhtman N, Massion PP, Poirier JT, Mazutis L, Li R, Lee JH, Amon A, Rudin CM, Jacks T, Regev A, Tammela T. Emergence of a High-Plasticity Cell State d…	Figure 1, Supplementary Fig. 2, 4, 5, 6
GSE188438	Mouse	LUAD	scRNA	Orstad G, Fort G, Parnell TJ, Jones A, Stubben C, Lohman B, Gillis KL, Orellana W, Tariq R, Klingbeil O, Kaestner K, Vakoc CR, Spike BT, Snyder EL. FoxA1 and FoxA2 control growth and cellular identity in NKX2-1-positive lung adenocarcinoma. Dev Cell. 2022 Aug 8;57(15):1866-1882.e10. doi: 10.1016/j.devcel.2022.06.017. Epub 2022 Jul 13. PMID: 35835117; PMCID: PMC9378547.	Figure 1, Supplementary Fig. 2, 4, 5, 6
https://zenodo.org/records/5847462	Mouse	LUAD	scRNA	Yang D, Jones MG, Naranjo S, Rideout WM 3rd, Min KHJ, Ho R, Wu W, Replogle JM, Page JL, Quinn JJ, Horns F, Qiu X, Chen MZ, Freed-Pastor WA, McGinnis CS, Patterson DM, Gartner ZJ, Chow ED, Bivona TG, Chan MM, Yosef N, Jacks T, Weissman JS. Lineage tracing reveals the phylodynamics, plasticity, and paths of tumor evolution. Cell. 2022 May 26;185(11):1905-1923.e25. doi: 10.1016/j.cell.2022.04.015. E…	Figure 1, Supplementary Fig. 2, 4, 5, 6
GSE167381	Mouse	LUAD	scATAC	Pierce SE, Granja JM, Corces MR, Brady JJ, Tsai MK, Pierce AB, Tang R, Chu P, Feldser DM, Chang HY, Bassik MC, Greenleaf WJ, Winslow MM. LKB1 inactivation modulates chromatin accessibility to drive metastatic progression. Nat Cell Biol. 2021 Aug;23(8):915-924. doi: 10.1038/s41556-021-00728-4. Epub 2021 Aug 2. PMID: 34341533; PMCID: PMC8355205.	Figure 1, Supplementary Fig. 7, 8, 9
GSE164867	Mouse	LUAD	scATAC	Concepcion CP, Ma S, LaFave LM, Bhutkar A, Liu M, DeAngelo LP, Kim JY, Del Priore I, Schoenfeld AJ, Miller M, Kartha VK, Westcott PMK, Sánchez-Rivera FJ, Meli K, Gupta M, Bronson RT, Riely GJ, Rekhtman N, Rudin CM, Kim CF, Regev A, Buenrostro JD, Jacks T. Smarca4 Inactivation Promotes Lineage-Specific Transformation and Early Metastatic Features in the Lung. Cancer Discov. 2022 Feb;12(2):562-585.…	Figure 1, Supplementary Fig. 7, 8, 9
GSE145194	Mouse	LUAD	scATAC	LaFave LM, Kartha VK, Ma S, Meli K, Del Priore I, Lareau C, Naranjo S, Westcott PMK, Duarte FM, Sankar V, Chiang Z, Brack A, Law T, Hauck H, Okimoto A, Regev A, Buenrostro JD, Jacks T. Epigenomic State Transitions Characterize Tumor Progression in Mouse Lung Adenocarcinoma. Cancer Cell. 2020 Aug 10;38(2):212-228.e13. doi: 10.1016/j.ccell.2020.06.006. Epub 2020 Jul 23. Erratum in: Cancer Cell. 202…	Figure 1, Supplementary Fig. 3, 7
GSE215824	Mouse	Lung (organoid)	scATAC	Toth A, Kannan P, Snowball J, Kofron M, Wayman JA, Bridges JP, Miraldi ER, Swarr D, Zacharias WJ. Alveolar epithelial progenitor cells require Nkx2-1 to maintain progenitor-specific epigenomic state during lung homeostasis and regeneration. Nat Commun. 2023 Dec 19;14(1):8452. doi: 10.1038/s41467-023-44184-0. PMID: 38114516; PMCID: PMC10775890.	Figure 1, Supplementary Fig. 7, 8, 9
GSE231681	Mouse	LUAD	scATAC	Kaiser AM, Gatto A, Hanson KJ, Zhao RL, Raj N, Ozawa MG, Seoane JA, Bieging-Rolett KT, Wang M, Li I, Trope WL, Liou DZ, Shrager JB, Plevritis SK, Newman AM, Van Rechem C, Attardi LD. p53 governs an AT1 differentiation programme in lung cancer suppression. Nature. 2023 Jul;619(7971):851-859. doi: 10.1038/s41586-023-06253-8. Epub 2023 Jul 19. PMID: 37468633; PMCID: PMC11288504.	Figure 1, Supplementary Fig. 7, 8, 9
https://zenodo.org/records/7713052	Mouse	LUAD (organoid)	scATAC	Li J, Dang SM, Sengupta S, Schurmann P, Dost AFM, Moye AL, Trovero MF, Ahmed S, Paschini M, Bhetariya PJ, Bronson R, Ho Sui SJ, Kim CF. Organoid modeling reveals the tumorigenic potential of the alveolar progenitor cell state. EMBO J. 2025 Mar;44(6):1804-1828. doi: 10.1038/s44318-025-00376-6. Epub 2025 Feb 10. PMID: 39930268; PMCID: PMC11914084.	Figure 1, Supplementary Fig. 9
GSE131907	Human	LUAD	scRNA	Kim N, Kim HK, Lee K, Hong Y, Cho JH, Choi JW, Lee JI, Suh YL, Ku BM, Eum HH, Choi S, Choi YL, Joung JG, Park WY, Jung HA, Sun JM, Lee SH, Ahn JS, Park K, Ahn MJ, Lee HO. Single-cell RNA sequencing demonstrates the molecular and cellular reprogramming of metastatic lung adenocarcinoma. Nat Commun. 2020 May 8;11(1):2285. doi: 10.1038/s41467-020-16164-1. PMID: 32385277; PMCID: PMC7210975.	Figure 2, Figure 7, Supplementary Fig. 10, 11, 12, 13
GSE225600	Human	BRCA	scRNA	Liu YM, Ge JY, Chen YF, Liu T, Chen L, Liu CC, Ma D, Chen YY, Cai YW, Xu YY, Shao ZM, Yu KD. Combined Single-Cell and Spatial Transcriptomics Reveal the Metabolic Evolvement of Breast Cancer during Early Dissemination. Adv Sci (Weinh). 2023 Feb;10(6):e2205395. doi: 10.1002/advs.202205395. Epub 2023 Jan 3. PMID: 36594618; PMCID: PMC9951304.	Figure 3, Supplementary Fig. 16
GSE231559	Human	CRC	scRNA	Hsu WH, LaBella KA, Lin Y, Xu P, Lee R, Hsieh CE, Yang L, Zhou A, Blecher JM, Wu CJ, Lin K, Shang X, Jiang S, Spring DJ, Xia Y, Chen P, Shen JP, Kopetz S, DePinho RA. Oncogenic KRAS Drives Lipofibrogenesis to Promote Angiogenesis and Colon Cancer Progression. Cancer Discov. 2023 Dec 12;13(12):2652-2673. doi: 10.1158/2159-8290.CD-22-1467. PMID: 37768068; PMCID: PMC10807546.	Figure 3, Supplementary Fig. 16
GSE149614	Human	HCC	scRNA	Lu Y, Yang A, Quan C, Pan Y, Zhang H, Li Y, Gao C, Lu H, Wang X, Cao P, Chen H, Lu S, Zhou G. A single-cell atlas of the multicellular ecosystem of primary and metastatic hepatocellular carcinoma. Nat Commun. 2022 Aug 6;13(1):4594. doi: 10.1038/s41467-022-32283-3. PMID: 35933472; PMCID: PMC9357016.	Figure 3, Supplementary Fig. 16
GSE181294	Human	PRAD	scRNA	Hirz T, Mei S, Sarkar H, Kfoury Y, Wu S, Verhoeven BM, Subtelny AO, Zlatev DV, Wszolek MW, Salari K, Murray E, Chen F, Macosko EZ, Wu CL, Scadden DT, Dahl DM, Baryawno N, Saylor PJ, Kharchenko PV, Sykes DB. Dissecting the immune suppressive human prostate tumor microenvironment via integrated single-cell and spatial transcriptomic analyses. Nat Commun. 2023 Feb 7;14(1):663. doi: 10.1038/s41467-02…	Figure 3, Supplementary Fig. 16
GSE143791	Human	PRAD	scRNA	Kfoury Y, Baryawno N, Severe N, Mei S, Gustafsson K, Hirz T, Brouse T, Scadden EW, Igolkina AA, Kokkaliaris K, Choi BD, Barkas N, Randolph MA, Shin JH, Saylor PJ, Scadden DT, Sykes DB, Kharchenko PV; as part of the Boston Bone Metastases Consortium. Human prostate cancer bone metastases have an actionable immunosuppressive microenvironment. Cancer Cell. 2021 Nov 8;39(11):1464-1478.e8. doi: 10.101…	Figure 3, Supplementary Fig. 16
GSE186344	Human	Brain metastases (used ccRCC)	scRNA	Gonzalez H, Mei W, Robles I, Hagerling C, Allen BM, Hauge Okholm TL, Nanjaraj A, Verbeek T, Kalavacherla S, van Gogh M, Georgiou S, Daras M, Phillips JJ, Spitzer MH, Roose JP, Werb Z. Cellular architecture of human brain metastases. Cell. 2022 Feb 17;185(4):729-745.e20. doi: 10.1016/j.cell.2021.12.043. Epub 2022 Jan 20. PMID: 35063085; PMCID: PMC8857062.	Figure 3, Supplementary Fig. 16
GSE207493	Human	ccRCC	scRNA	Yu Z, Lv Y, Su C, Lu W, Zhang R, Li J, Guo B, Yan H, Liu D, Yang Z, Mi H, Mo L, Guo Y, Feng W, Xu H, Peng W, Cheng J, Nan A, Mo Z. Integrative Single-Cell Analysis Reveals Transcriptional and Epigenetic Regulatory Features of Clear Cell Renal Cell Carcinoma. Cancer Res. 2023 Mar 2;83(5):700-719. doi: 10.1158/0008-5472.CAN-22-2224. PMID: 36607615; PMCID: PMC9978887.	Figure 3, Supplementary Fig. 16
GSE156632	Human	ccRCC	scRNA	Zhang M, Zhai W, Miao J, Cheng X, Luo W, Song W, Wang J, Gao WQ. Single cell analysis reveals intra-tumour heterogeneity, microenvironment and potential diagnosis markers for clear cell renal cell carcinoma. Clin Transl Med. 2022 May;12(5):e713. doi: 10.1002/ctm2.713. PMID: 35605062; PMCID: PMC9126499.	Figure 3, Supplementary Fig. 16
GSE139829	Human	UVM	scRNA	Durante MA, Rodriguez DA, Kurtenbach S, Kuznetsov JN, Sanchez MI, Decatur CL, Snyder H, Feun LG, Livingstone AS, Harbour JW. Single-cell analysis reveals new evolutionary complexity in uveal melanoma. Nat Commun. 2020 Jan 24;11(1):496. doi: 10.1038/s41467-019-14256-1. PMID: 31980621; PMCID: PMC6981133.	Figure 3, Supplementary Fig. 16
GSE163558	Human	STAD	scRNA	Jiang H, Yu D, Yang P, Guo R, Kong M, Gao Y, Yu X, Lu X, Fan X. Revealing the transcriptional heterogeneity of organ-specific metastasis in human gastric cancer using single-cell RNA Sequencing. Clin Transl Med. 2022 Feb;12(2):e730. doi: 10.1002/ctm2.730. PMID: 35184420; PMCID: PMC8858624.	Figure 3, Supplementary Fig. 16
GSE181919	Human	HNSC	scRNA	Choi JH, Lee BS, Jang JY, Lee YS, Kim HJ, Roh J, Shin YS, Woo HG, Kim CH. Single-cell transcriptome profiling of the stepwise progression of head and neck cancer. Nat Commun. 2023 Feb 24;14(1):1055. doi: 10.1038/s41467-023-36691-x. PMID: 36828832; PMCID: PMC9958029.	Figure 3, Supplementary Fig. 16
GSE220838	Human	LUAD	450k DNAm	Zuccato JA, Mamatjan Y, Nassiri F, Ajisebutu A, Liu JC, Muazzam A, Singh O, Zhang W, Voisin M, Mirhadi S, Suppiah S, Wybenga-Groot L, Tajik A, Simpson C, Saarela O, Tsao MS, Kislinger T, Aldape KD, Moran MF, Patil V, Zadeh G. Prediction of brain metastasis development with DNA methylation signatures. Nat Med. 2025 Jan;31(1):116-125. doi: 10.1038/s41591-024-03286-y. Epub 2024 Oct 8. PMID: 39379704…	Figure 4
OMIX010221	Human	LUAD (Challenge-LUNG)	DNAm capture sequencing, Oncology panel sequencing	* This study *	Figure 4, 5, Supplementary Fig. 17, 24
OMIX010221	Human	Pan-cancer (Challenge-PANCAN)	DNAm capture sequencing	* This study *	Figure 4, Supplementary Fig. 22
https://gdc.cancer.gov/	Human	Pan-cancer (TCGA)	Bulk RNAseq, 450k DNAm	Hoadley KA, Yau C, Hinoue T, Wolf DM, Lazar AJ, Drill E, Shen R, Taylor AM, Cherniack AD, Thorsson V, Akbani R, Bowlby R, Wong CK, Wiznerowicz M, Sanchez-Vega F, Robertson AG, Schneider BG, Lawrence MS, Noushmehr H, Malta TM; Cancer Genome Atlas Network; Stuart JM, Benz CC, Laird PW. Cell-of-Origin Patterns Dominate the Molecular Classification of 10,000 Tumors from 33 Types of Cancer. Cell. 2018…	Figure 4, Supplementary Fig. 17, 19, 20, 21
GSE200813	Human	CRC (PDX mouse model)	scATAC	Li S, Yang M, Teng S, Lin K, Wang Y, Zhang Y, Guo W, Wang D. Chromatin accessibility dynamics in colorectal cancer liver metastasis: Uncovering the liver tropism at single cell resolution. Pharmacol Res. 2023 Sep;195:106896. doi: 10.1016/j.phrs.2023.106896. Epub 2023 Aug 24. PMID: 37633511.	Supplementary Fig. 18
GSE274934	Human	LUAD (ALK+/wt)	scRNA, scATAC	Baek S, Sung E, Kim G, Hong MH, Lee CY, Shim HS, Park SY, Kim HR, Lee I. Single-cell multi-omics reveals tumor microenvironment factors underlying poor immunotherapy responses in ALK-positive lung cancer. Cancer Commun (Lond). 2025 Apr;45(4):422-427. doi: 10.1002/cac2.12658. Epub 2025 Jan 4. PMID: 39754710; PMCID: PMC11999889.	Figure 5, Supplementary Fig. 23
GSE139388	Human	LUAD (cell line)	scRNA, 450k DNAm	Heo H, Kim JH, Lim HJ, Kim JH, Kim M, Koh J, Im JY, Kim BK, Won M, Park JH, Shin YJ, Yun MR, Cho BC, Kim YS, Kim SY, Kim M. DNA methylome and single-cell transcriptome analyses reveal CDA as a potential druggable target for ALK inhibitor-resistant lung cancer therapy. Exp Mol Med. 2022 Aug;54(8):1236-1249. doi: 10.1038/s12276-022-00836-7. Epub 2022 Aug 23. PMID: 35999456; PMCID: PMC9440127.	Figure 6
PRJNA591860	Human	LUAD	scRNA	Maynard A, McCoach CE, Rotow JK, Harris L, Haderk F, Kerr DL, Yu EA, Schenk EL, Tan W, Zee A, Tan M, Gui P, Lea T, Wu W, Urisman A, Jones K, Sit R, Kolli PK, Seeley E, Gesthalter Y, Le DD, Yamauchi KA, Naeger DM, Bandyopadhyay S, Shah K, Cech L, Thomas NJ, Gupta A, Gonzalez M, Do H, Tan L, Bacaltos B, Gomez-Sjoberg R, Gubens M, Jahan T, Kratz JR, Jablons D, Neff N, Doebele RC, Weissman J, Blakely…	Figure 6
GSE165019	Human	LUAD (cell line)	Bulk RNAseq	Gurule NJ, McCoach CE, Hinz TK, Merrick DT, Van Bokhoven A, Kim J, Patil T, Calhoun J, Nemenoff RA, Tan AC, Doebele RC, Heasley LE. A tyrosine kinase inhibitor-induced interferon response positively associates with clinical response in EGFR-mutant lung cancer. NPJ Precis Oncol. 2021 May 17;5(1):41. doi: 10.1038/s41698-021-00181-4. PMID: 34001994; PMCID: PMC8129124.	Supplementary Fig. 25
GSE193258	Human	LUAD (cell line)	Bulk RNAseq	Gogleva A, Polychronopoulos D, Pfeifer M, Poroshin V, Ughetto M, Martin MJ, Thorpe H, Bornot A, Smith PD, Sidders B, Dry JR, Ahdesmäki M, McDermott U, Papa E, Bulusu KC. Knowledge graph-based recommendation framework identifies drivers of resistance in EGFR mutant non-small cell lung cancer. Nat Commun. 2022 Mar 29;13(1):1667. doi: 10.1038/s41467-022-29292-7. PMID: 35351890; PMCID: PMC8964738.	Supplementary Fig. 25
GSE261830	Human	LUAD (cell line)	Bulk RNAseq	Katayama Y, Yamada T, Tanimura K, Kawachi H, Ishida M, Matsui Y, Hirai S, Nakamura R, Morimoto K, Furuya N, Arai S, Goto Y, Sakata Y, Nishino K, Tsuchiya M, Tamiya A, Saito G, Muto S, Takeda T, Date K, Fujisaka Y, Watanabe S, Fujimoto D, Uehara H, Horinaka M, Sakai T, Yano S, Tokuda S, Takayama K. YAP Regulates HER3 Signaling-Driven Adaptive Resistance to RET Inhibitors in RET-Aberrant Cancers. C…	Supplementary Fig. 25
GSE254485	Human	LUAD (cell line)	Bulk RNAseq	Starble RM, Sun EG, Gbyli R, Radda J, Lu J, Jensen TB, Sun N, Khudaverdyan N, Hu B, Melnick MA, Zhao S, Roper N, Wang GG, Song J, Politi K, Wang S, Xiao AZ. Epigenetic priming promotes acquisition of tyrosine kinase inhibitor resistance and oncogene amplification in human lung cancer. bioRxiv [Preprint]. 2025 Jan 27:2025.01.26.634826. doi: 10.1101/2025.01.26.634826. PMID: 39974875; PMCID: PMC1183…	Supplementary Fig. 25
GSE202859	Human	LUAD (cell line)	Bulk RNAseq	de Miguel FJ, Gentile C, Feng WW, Silva SJ, Sankar A, Exposito F, Cai WL, Melnick MA, Robles-Oteiza C, Hinkley MM, Tsai JA, Hartley AV, Wei J, Wurtz A, Li F, Toki MI, Rimm DL, Homer R, Wilen CB, Xiao AZ, Qi J, Yan Q, Nguyen DX, Jänne PA, Kadoch C, Politi KA. Mammalian SWI/SNF chromatin remodeling complexes promote tyrosine kinase inhibitor resistance in EGFR-mutant lung cancer. Cancer Cell. 2023 …	Supplementary Fig. 25
GSE121634	Human	LUAD (cell line)	Bulk RNAseq	Nilsson MB, Sun H, Robichaux J, Pfeifer M, McDermott U, Travers J, Diao L, Xi Y, Tong P, Shen L, Hofstad M, Kawakami M, Le X, Liu X, Fan Y, Poteete A, Hu L, Negrao MV, Tran H, Dmitrovsky E, Peng D, Gibbons DL, Wang J, Heymach JV. A YAP/FOXM1 axis mediates EMT-associated EGFR inhibitor resistance and increased expression of spindle assembly checkpoint components. Sci Transl Med. 2020 Sep 2;12(559)…	Supplementary Fig. 25
GSE156054	Human	LUAD (cell line)	Bulk RNAseq	Wang CY, Lee MH, Kao YR, Hsiao SH, Hong SY, Wu CW. Alisertib inhibits migration and invasion of EGFR-TKI resistant cells by partially reversing the epithelial-mesenchymal transition. Biochim Biophys Acta Mol Cell Res. 2021 May;1868(6):119016. doi: 10.1016/j.bbamcr.2021.119016. Epub 2021 Mar 17. PMID: 33744274.	Supplementary Fig. 25
GSE211308	Human	Fetal lung tip cell (organoid)	Bulk RNAseq	Liu S, Sun D, Butler R, Rawlins EL. RTK signalling promotes epithelial columnar cell shape and apical junction maintenance in human lung progenitor cells. Development. 2023 Jun 1;150(11):dev201284. doi: 10.1242/dev.201284. Epub 2023 Jun 1. PMID: 37260147; PMCID: PMC10281517.	Supplementary Fig. 25

## Sheet: Reference databases
Reference database	Species	Use for	Reference
HPA human single cell RNA-seq cluster expression	Human	scRNA cell type inference	Karlsson M, Zhang C, Méar L, Zhong W, Digre A, Katona B, Sjöstedt E, Butler L, Odeberg J, Dusart P, Edfors F, Oksvold P, von Feilitzen K, Zwahlen M, Arif M, Altay O, Li X, Ozcan M, Mardinoglu A, Fagerberg L, Mulder J, Luo Y, Ponten F, Uhlén M, Lindskog C. A single-cell type transcriptomics map of human tissues. Sci Adv. 2021 Jul 28;7(31):eabh2169. doi: 10.1126/sciadv.abh2169. PMID: 34321199; PMCI…
MCA mouse single cell RNA-seq cluster expression	Mouse	scRNA cell type inference	Wang R, Zhang P, Wang J, Ma L, E W, Suo S, Jiang M, Li J, Chen H, Sun H, Fei L, Zhou Z, Zhou Y, Chen Y, Zhang W, Wang X, Mei Y, Sun Z, Yu C, Shao J, Fu Y, Xiao Y, Ye F, Fang X, Wu H, Guo Q, Fang X, Li X, Gao X, Wang D, Xu PF, Zeng R, Xu G, Zhu L, Wang L, Qu J, Zhang D, Ouyang H, Huang H, Chen M, Ng SC, Liu GH, Yuan GC, Guo G, Han X. Construction of a cross-species cell landscape at single-cell le…
DISCO human single cell RNA-seq database	Human	scRNA cell type inference	Li M, Ang KS, Teo B, Rom U, Nguyen MN, Maurer-Stroh S, Chen J. Rediscovering publicly available single-cell data with the DISCO platform. Nucleic Acids Res. 2025 Jan 6;53(D1):D932-D938. doi: 10.1093/nar/gkae1108. PMID: 39535037; PMCID: PMC11701519.
MethAtlas human tissue-specific DML	Human	DNAm lineage composition deconvolution	Zhu T, Liu J, Beck S, Pan S, Capper D, Lechner M, Thirlwell C, Breeze CE, Teschendorff AE. A pan-tissue DNA methylation atlas enables in silico decomposition of human tissue methylomes at cell-type resolution. Nat Methods. 2022 Mar;19(3):296-306. doi: 10.1038/s41592-022-01412-7. Epub 2022 Mar 11. PMID: 35277705; PMCID: PMC8916958.
Mouse and human clock-like loci	Human, Mouse	scATAC cell replicational age analysis	Xiao Y, Jin W, Ju L, Fu J, Wang G, Yu M, Chen F, Qian K, Wang X, Zhang Y. Tracking single-cell evolution using clock-like chromatin accessibility loci. Nat Biotechnol. 2024 May 9. doi: 10.1038/s41587-024-02241-z. Epub ahead of print. PMID: 38724668.
Cisbp TFBS	Human, Mouse	scATAC TF activity, TFBS DNAm analysis	Weirauch MT, Yang A, Albu M, Cote AG, Montenegro-Montero A, Drewe P, Najafabadi HS, Lambert SA, Mann I, Cook K, Zheng H, Goity A, van Bakel H, Lozano JC, Galli M, Lewsey MG, Huang E, Mukherjee T, Chen X, Reece-Hoyes JS, Govindarajan S, Shaulsky G, Walhout AJM, Bouget FY, Ratsch G, Larrondo LF, Ecker JR, Hughes TR. Determination and inference of eukaryotic transcription factor sequence specificity…
Human mSigdb	Human	RNA GSEA	Liberzon A, Birger C, Thorvaldsdóttir H, Ghandi M, Mesirov JP, Tamayo P. The Molecular Signatures Database (MSigDB) hallmark gene set collection. Cell Syst. 2015 Dec 23;1(6):417-425. doi: 10.1016/j.cels.2015.12.004. PMID: 26771021; PMCID: PMC4707969.
Mouse mSigdb	Human	RNA GSEA	Castanza AS, Recla JM, Eby D, Thorvaldsdóttir H, Bult CJ, Mesirov JP. Extending support for mouse data in the Molecular Signatures Database (MSigDB). Nat Methods. 2023 Nov;20(11):1619-1620. doi: 10.1038/s41592-023-02014-7. PMID: 37704782; PMCID: PMC11397807.
