# Supplementary material for: Evolution of Cancer Metastases via Lineage Trans-Differentiation
Source: Research (Wash D C). 2026 Feb 19;9:1144. doi: 10.34133/research.1144 (PMC12917112; doi:10.34133/research.1144)
Supplement: Supplementary 1 — Figs. S1 to S26 Tables S1 to S6 [file research.1144.f1.zip › Supplementary Table S4.xlsx]

## Sheet: siRNAs
siRNAs	Sense (5'-3')	Antisense (5'-3')
NC	UUCUCCGAACGUGUCACGUTT	ACGUGACACGUUCGGAGAATT
siETV6.1	GCAUUAAGCAGGAACGAAUTT	AUUCGUUCCUGCUUAAUGCTT
siETV6.2	GCCGGAGGUCAUACUGCAUTT	AUGCAGUAUGACCUCCGGCTT
siGATA1.1	CCCUGCCUCAACUGUGUGUTT	ACACACAGUUGAGGCAGGGTT
siGATA1.2	GCGCCUGAUUGUCAGUAAATT	UUUACUGACAAUCAGGCGCTT
siGATA3.1	GCCUCAGCCACUCCUACAUTT	AUGUAGGAGUGGCUGAGGCTT
siGATA3.2	GCAGGAGCAGUAUCAUGAATT	UUCAUGAUACUGCUCCUGCTT
siSOX2.1	CCUGUGGUUACCUCUUCCUTT	AGGAAGAGGUAACCACAGGTT
siSOX2.2	CUGCAGUACAACUCCAUGATT	UCAUGGAGUUGUACUGCAGTT
siSOX17.1	CCGAGUUGAGCAAGAUGCUTT	AGCAUCUUGCUCAACUCGGTT
siSOX17.2	CACGGAAUUUGAACAGUAUTT	AUACUGUUCAAAUUCCGUGTT

## Sheet: Primers
Gene	Forward (5'-3')	Reverse (5'-3')
β-actin	GATCCACATCTGCTGGAAG	CAGCACAATGAAGATCAAGA
ETV6	CGTGGAGCCTTTCTGGGTT	CTGGGCTCTCTGGAGGTGTA
GATA1	CCCAAGAAGCGCCTGATTGT	ATCCCCACTGGCATTTCTCC
GATA3	CAATGCCTGTGGGCTCTACT	GGGGAAGTCCTCCAGTGAGT
SOX2	CTGCAGTACAACTCCATGAC	CTGCTGCGAGTAGGACAT
SOX17	AACGCCGAGTTGAGCAAGAT	GCCGGTACTTGTAGTTGGGG

## Sheet: Fig. S25. Source data.
Fig. S25A. Relative expression.
NC	siETV6.1	siETV6.2		NC	siGATA1.1	siGATA1.2		NC	siGATA3.1	siGATA3.2		NC	siSOX2.1	siSOX2.2		NC	siSOX17.1	siSOX17.2
1.09517	0.279803	0.36111		1.02667	0.234094	0.16173		1.07864	0.417238	0.328318		1.19067	0.252565	0.315273		1.19006	0.270691	0.20095
1.09149	0.229466	0.325747		0.999747	0.15558	0.158582		1.0625	0.412431	0.30932		1.0213	0.209498	0.282814		0.950733	0.243541	0.161974
0.813335	0.229112	0.302662		0.973581	0.149721	0.0841042		0.858863	0.410206	0.263401		0.788027	0.187777	0.273318		0.859206	0.23844	0.142146
Fig. S25B. Relative expression.
NC	siETV6.1	siETV6.2		NC	siGATA1.1	siGATA1.2		NC	siGATA3.1	siGATA3.2		NC	siSOX2.1	siSOX2.2		NC	siSOX17.1	siSOX17.2
1.16352	0.175403	0.308481		1.07052	0.417704	0.166068		0.959666	0.178738	0.00736982		0.890216	0.153527	0.599769		1.02035	0.496179	0.363639
0.903085	0.168194	0.231741		0.728682	0.242414	0.201619		1.12576	0.178396	0.00802957		1.1335	0.133908	0.59772		1.12385	0.602179	0.288608
0.9334	0.259866	0.299702		1.2008	0.280169	0.255251		0.914574	0.11828	0.00706053		0.97628	0.140622	0.561147		0.855803	0.42718	0.292605
Fig. S25D. Number of cells.
NC	siETV6.1	siETV6.2	siGATA1.1	siGATA1.2	siGATA3.1	siGATA3.2	siSOX2.1	siSOX2.2	siSOX17.1	siSOX17.2
263	145	153	116	81	79	30	88	151	90	72
275	117	125	134	129	84	25	97	120	134	64
297	129	110	130	144	119	26	74	127	123	92
Fig. S25F. Number of cells.
NC	siETV6.1	siETV6.2	siGATA1.1	siGATA1.2	siGATA3.1	siGATA3.2	siSOX2.1	siSOX2.2	siSOX17.1	siSOX17.2
351	139	58	82	77	98	59	112	117	89	73
342	156	108	94	91	44	37	68	138	77	113
332	141	130	104	87	69	72	63	127	100	60
Fig. S25H. Number of cells.
NC	siETV6.1	siETV6.2	siGATA1.1	siGATA1.2	siGATA3.1	siGATA3.2	siSOX2.1	siSOX2.2	siSOX17.1	siSOX17.2
378	183	139	202	179	193	115	185	181	172	202
423	230	88	203	182	223	131	124	172	159	163
330	197	100	206	181	211	137	178	214	197	186
Fig. S25J. Number of cells.
NC	siETV6.1	siETV6.2	siGATA1.1	siGATA1.2	siGATA3.1	siGATA3.2	siSOX2.1	siSOX2.2	siSOX17.1	siSOX17.2
319	139	80	146	113	121	71	122	121	111	80
300	128	110	162	135	65	102	80	118	100	70
257	86	142	185	148	78	79	107	122	80	87
