# Supplementary material for: Evolution of Cancer Metastases via Lineage Trans-Differentiation
Source: Research (Wash D C). 2026 Feb 19;9:1144. doi: 10.34133/research.1144 (PMC12917112; doi:10.34133/research.1144)
Supplement: Supplementary 1 — Figs. S1 to S26 Tables S1 to S6 [file research.1144.f1.zip › Supplementary Table S5.xlsx]

## Sheet: Sheet1
Software	Version/Source
Seurat	5.1.0
presto	1.0.0
harmony	1.2.0
slingshot	2.4.0
R	4.1.3
python	3.9.7
hotspot	1.1.1
MuDataSeurat	0.0.0.9000
scanpy	1.10.1
WGCNA	1.71
AzimuthAPI	0.1.0
ape	5.7.1
ggtree	3.4.0
TarCA.beta	0.2.0
CytoTRACE	0.3.3
ArchR	1.0.1
EpiTrace	0.0.1.3
minfi	1.42.0
nnls	1.4
fastp	0.19.4
scLineageFidelity	0.0.0.1
bwa-meth	0.2.0
DEseq2	1.36.0
Pile-O-Meth	0.1.13-3
msigdb	1.6.0
msigdbr	7.5.1
Deepseek API	https://platform.deepseek.com
Cursor	0.49.4
