# Supplementary material for: Evolution of Cancer Metastases via Lineage Trans-Differentiation
Source: Research (Wash D C). 2026 Feb 19;9:1144. doi: 10.34133/research.1144 (PMC12917112; doi:10.34133/research.1144)
Supplement: Supplementary 1 — Figs. S1 to S26 Tables S1 to S6 [file research.1144.f1.zip › Supplementary Table S6.xlsx]

## Sheet: Fig.1D.Mouse.denovo.modules
Gene	Module
Tff1	3
Tff2	3
Gkn1	3
Cebpb	1
Lgals1	1
Reg3g	3
Gm42418	-1
Gpx3	1
Ctla2a	3
Malat1	3
Ly6d	3
Socs3	1
Rpl32	1
Rps18	1
Junb	1
Cxcl10	11
Rps27	1
Rpl41	1
Dlk1	1
mt-Co3	-1
Id3	1
Rps8	1
Rpl23a	1
Mt2	1
Rps19	1
Rpl13a	1
Rps16	1
Rps14	1
Rgs5	5
Rps25	1
Tmsb4x	3
Ttr	3
Hopx	-1
mt-Co2	-1
Ifit1	11
Tmsb10	1
Rpl14	1
mt-Nd2	-1
Snai1	1
Rplp2	1
Ccnd2	1
Rpl37a	1
Rpl13	1
Rps5	1
Rpl23	1
Rps27a	1
Rps10	1
Rps24	1
Rps26	1
Ptma	1
mt-Atp6	-1
Rps15a	1
Saa3	3
Dcpp1	12
Rps15	1
Scgb3a1	3
Rpl18	1
Rpl17	1
Gm11808	1
Ccl2	1
Rps2	1
S100a6	1
Rpl15	1
Uba52	1
Rpl8	1
Dmkn	6
Rplp0	1
Rps7	1
Rpl26	1
Rps9	1
Prrx1	1
Eif1	1
Rpl29	1
Cd74	6
Rpl24	1
Spp1	1
Ier3	1
Cst3	1
Rpl35a	1
Rpl34	1
Pfn1	1
Rplp1	1
Hmga1-rs1	1
Sfn	3
Rps11	1
Retnla	-1
Timp1	1
Dcpp3	12
Rps3	1
Rpl10	1
Rps12	1
Meg3	1
Rps6	1
Rpl9	1
Btg2	1
Ier2	1
Rpl10a	1
Cxcl2	1
Serbp1	1
Krt19	3
Btf3	1
Rpl21	1
Mt1	1
Mcpt2	3
Spink1	3
Gkn2	3
Crip1	3
S100a10	1
Cald1	1
Mif	1
Tff3	3
Rps17	1
Rpl19	1
Rpl30	1
S100g	6
Stc1	1
Mcpt1	3
Gapdh	1
Sfta2	6
CT010467.1	2
Onecut2	3
H3f3b	1
Stmn2	1
Rpl6	1
Lars2	-1
Rps13	1
mt-Cytb	-1
Cxcl1	1
Krt20	3
Lgals4	3
Tpt1	-1
Meis2	1
S100a11	3
Duoxa2	3
Calm2	1
Actb	3
Crct1	12
Chchd2	1
Rpl36al	1
Wfdc2	3
Rpl18a	1
Twist2	1
Ankrd1	1
Pyy	3
Cxcl5	1
Bgn	1
Krtap17-1	3
Cox4i1	1
Rpl4	1
Rpsa	1
Gadd45b	1
Tm4sf1	3
Cxcl15	6
Apoe	3
Gsta1	3
Bex2	6
H2afj	1
Plat	5
Rrad	1
Vim	1
Sftpc	6
Eif5a	1
Gm9843	1
Pcolce	1
UPRT-short	-1
mt-Nd4	-1
Emp1	1
mt-Co1	-1
AA467197	3
Rps4x	1
Gc	3
Nr4a1	1
Spint2	3
Eif3h	1
Zfp36	1
mt-Rnr2	2
Naca	1
Fabp5	3
Dpcr1	3
Laptm4a	1
Ndufa4	1
Rps3a1	1
Eif3k	1
Ppia	1
Sh3bgrl3	3
Mcpt8	3
Npy	15
Lmna	1
Angptl4	5
Zeb2	1
Hspb1	3
Jun	1
Phb2	1
Ly6a	3
Ugdh	5
Areg	3
S100a14	3
Psmb1	1
Myl9	10
Gng5	3
Plaur	3
Fth1	1
Hbegf	3
Rasl11a	5
Klk6	15
Spink4	3
Krt18	3
Slc6a6	5
Npm1	1
tdTomato	2
Id1	5
Ubc	1
Aqp5	-1
Gzme	3
Ly6k	6
Krt14	3
Fos	1
Il1rn	3
Ftl1	1
Meis1	1
Bpifa1	12
S100a1	3
Uchl1	1
Eif3e	1
Rbm3	1
Twist1	1
Prdx1	3
Gm15500	2
Cstb	1
Cd34	5
Mgst1	6
Gdf15	3
Eif3f	1
Ccnd1	-1
Akr1b3	-1
Ran	1
Ubb	1
Itm2b	5
Igfbp4	5
Ifrd1	1
H2afz	1
Clic1	3
2210407C18Rik	3
Klf6	3
2010109I03Rik	3
Col6a1	5
Atp6v0c	2
Krt8	3
Sparc	5
Dcn	1
Rbp4	3
Gm1821	2
Sox9	1
Eef1g	1
Tpt1-ps3	2
Tmem176a	5
Fosl1	1
Gm10925	2
Myl6	3
Psma7	1
Scgb3a2	3
Csrp1	1
Lcn2	6
Nfkbiz	5
Alcam	6
Cldn7	3
Rack1	2
Pdx1	3
Tgfbi	5
B2m	3
Scgb1a1	3
Rsad2	11
Inhba	15
Hist1h2bc	1
Tuba1a	5
Gsta4	3
Cryab	-1
Rpl7a	1
Gm10123	2
Gm9794	2
mt-Nd5	2
Ywhaz	2
Rps23-ps1	2
Sgk1	5
Lgmn	5
Hsp90aa1	3
P4hb	2
Gm29216	2
ENSMUSG00000030695.15-Aldoa	2
Gabarap	1
Gm7536	2
Krt7	3
Ppib	1
Scp2	6
Mgst3	3
Gm10275	2
Plpp3	5
Zeb1	5
Myl12a	1
Epcam	3
Rps6-ps4	2
Cystm1	3
Cyr61	3
Rpl7	1
Gm10288	2
Cldn3	6
Gm28661	2
Ctsl	1
Sftpd	6
Rpl3	1
Ppp1r15a	5
Gm28437	2
Rpl10-ps3	2
Gm6472	2
Clu	3
Mme	-1
Selenop	2
Vamp8	3
Grcc10	1
Cnn3	1
Thbs2	1
Bcr	3
Bhlhe40	5
Lgals3	3
Agt	3
Hmgn1	1
H2-Aa	6
AY036118	2
Mal	3
Eef1b2	1
Slc29a1	1
Tceal9	2
Serpina3g	5
Zfp36l1	1
Gm26825	2
Rpl37rt	2
Ncl	1
Rps16-ps2	2
Ccnb2	12
Sod1	2
Rbms1	1
Rpl28-ps1	2
Npc2	6
Duox2	3
Selenof	2
Morf4l2	1
Brd2	5
H2-Eb1	6
Ube2d3	1
Tspo	3
Calr	1
Cdk1	12
Rpl10a-ps1	2
Gm15501	2
Cdkn1a	3
Rpl3-ps1	2
Osr1	1
Gpx4	1
Bsg	3
Hsp90ab1	1
Col4a1	5
Rps12l1	2
Cfl1	1
Eif4ebp1	1
Sftpb	6
Tspan8	3
Mfge8	5
Fam162a	1
Snrpb	1
Angptl2	5
Kmt2d	2
Nupr1	3
Akr1b8	3
Pebp1	1
Tpm1	15
Abhd2	2
Sf3b1	5
Rpsa-ps10	2
Cox7a2l	1
Cd81	5
Ager	2
Dram1	2
Tmbim6	6
Napsa	6
Ppp1r2	5
Gm26917	2
H2-D1	6
mt-Atp8	2
Ctsh	2
Avpi1	3
Dazap2	2
Rpl31-ps8	2
Gm10222	2
Cnbp	10
Sec61a1	2
Atp5d	1
H3f3a	1
Serpinb1a	3
Prdx5	1
Mmp3	15
Prdx2	1
Nectin2	2
Atp1b1	2
Cd63	1
H2-Ab1	6
Strap	10
Sptbn1	-1
Gm4202	2
Ywhae	1
Ctgf	15
Cdh1	2
Gm2000	2
Mbnl2	5
Muc1	2
Sftpa1	6
Chchd10	6
Sox2	3
Ltbp1	1
Ube2c	12
Pcdh9	1
Phgr1	3
Cxcl17	3
Aqp3	3
Mcam	5
Sem1	2
Ptprf	2
Sdc1	2
mt-Nd1	2
Fat1	2
Dstn	2
Litaf	5
Anxa4	2
Serping1	5
Cd164	2
Arpc2	1
Lyz2	6
mt-Rnr1	2
Nfkbia	1
Bcl2l1	2
Gm37376	2
Ube2v1	2
Psca	3
Ctsc	2
Acsl5	2
Cct6a	2
AW112010	3
Gm12918	2
Snu13	2
Elob	2
Cdk4	10
Tmem176b	7
Tnfrsf12a	3
ENSMUSG00000112508.1-Sept2	2
Actn4	2
Atp6v1g1	3
Bcam	2
Egfl6	6
Cd36	2
Bnip3l	5
Iqgap1	2
Krt4	3
Plxnb2	2
Mat2a	5
Rsrp1	5
Adgrg1	2
Dmbt1	3
Anxa3	8
Cldn18	2
Gm15459	2
ENSMUSG00000020265.16-Sumo3	2
Ltbp4	5
Naxe	2
Selenok	2
Aldh2	10
Ctnna1	2
Prss22	3
Ly6e	-1
S100a16	3
Slc34a2	2
Acta2	10
Cthrc1	15
Tagln2	8
Oaz1	1
F11r	2
Ugt2b34	3
2900097C17Rik	2
Rnf181	2
Tmem250-ps	2
Gm10175	2
Gnpat	2
Cat	2
Gm13456	2
Cers2	2
Naxd	2
Cyb5r3	2
Tpsab1	3
AC149090.1	2
Pdia3	2
Kcnn4	15
Nrn1	15
Tpm3	2
Tppp3	3
Tgif1	3
Lasp1	2
Irf1	5
Emp2	2
Nop53	2
Slc44a2	2
Atf3	3
Gas5	2
2810474O19Rik	5
Tst	6
Lama5	2
AC154734.1	2
St13	1
Fn1	15
Tgoln1	2
Pkm	15
Abca3	2
Ccnb1	12
Arrdc1	2
Nap1l1	10
Atp11a	2
Lpcat1	4
Gprc5a	2
Crip2	2
Dusp1	5
Gm12191	2
Tsc22d1	3
Pdha1	10
Dynap	15
Cnn2	2
Anxa2	8
Tmc4	2
Nkx2-1	6
Adamts1	5
Soat1	2
Ftl1-ps1	2
Eef1a1	9
Lamp3	4
Lpp	2
Tmem50b	2
Gstt1	6
Calm1	3
Cd24a	3
Cdc20	12
Nkd1	6
Ly6g6c	3
Slc25a4	1
Pf4	3
C3	6
Sat1	3
Usp18	11
Hist1h2ap	12
Lce3f	12
Slc26a9	2
Ppp2r1a	2
Rnase4	4
Atxn10	2
6820431F20Rik	2
Ucp2	2
Plk2	5
Fasn	4
Tmem45b	3
Arpc1b	1
Cd9	3
Golm1	2
Eef2	9
Top2a	12
1810011O10Rik	3
Spink5	3
Lhfp	5
Cfi	3
Eif4h	2
Dbn1	1
Cpe	1
Clic5	2
App	6
Hmox1	1
Lmo7	8
Racgap1	12
Nrp1	6
Stat3	5
Selenos	2
Plp2	2
Cxcl3	3
Qrfp	15
BC018473	-1
Surf4	2
Ifi27l2a	11
Pnliprp1	12
Pigr	3
Lsr	8
Paics	2
Gpx2	3
Eno1	15
Akap13	2
Vapa	1
H2-DMb1	6
Lamb3	2
Ckb	5
Copa	2
Clic3	2
Gm9625	2
Rpl27-ps3	9
Rab1b	2
Acsl4	4
Sdc4	6
Mki67	12
Xist	8
Eif6	1
Ociad2	3
Tspan1	8
Anxa5	8
Adgrf5	2
Sptlc2	2
Cdca8	12
Pdlim1	3
Vcan	5
Tubb5	12
Agr2	3
Slc12a2	6
Aurkb	12
Srrm2	1
Mindy1	2
Pabpc1	1
Arl6ip1	4
Gak	2
Jup	2
Myl12b	8
Csnk1a1	5
Col4a2	2
Aldh1a3	3
Adi1	2
Slc25a39	2
Lamc2	2
Prom1	3
Cldn6	3
Bex3	2
Esrp2	2
Elovl1	4
Prss8	2
Spint1	2
Rac1	1
Tubb6	5
Psmb4	1
Gm10053	2
Zfp706	1
Runx1	15
Rfk	2
Tmem59	5
Arf4	1
Pls3	2
H2-K1	4
Cgn	2
Psap	1
Map1lc3b	5
Prnp	4
Rps13-ps1	2
Wdr1	2
Itgb1	15
Tmem254b	2
Fkbp1a	15
Rpn1	2
C1s1	5
Gsto1	3
Ezr	8
Cym	3
Tmed2	1
Myh14	2
Ank	10
Icam1	2
Atp5a1	9
Sec24c	2
Slco2a1	2
Tm9sf2	2
Slc25a5	13
Ddb1	2
Elovl5	2
Arhgap1	2
Rab25	8
Cdkn2b	15
Stxbp2	2
Cavin1	2
Rgcc	6
Prr15l	4
Pon3	2
Scamp4	2
Tsc2	2
Chil1	4
Cpm	2
Dpp4	2
S100a7a	15
Stmn1	12
Cs	2
Uba1	2
Ppp1r14c	4
Sult1d1	3
Pmp22	5
Zdhhc3	4
Ptpa	2
Atp6v0a1	2
Tspan11	2
Lgi3	2
Tc2n	6
Plin2	3
Epas1	2
Phldb2	4
Plekhb2	2
Serpinb6a	8
Jpt1	2
Rtkn2	9
Acly	2
Rnh1	2
Plec	2
Tpm4	2
Hspa8	2
Vsig2	8
Map1b	15
Sdcbp	2
Ogdh	2
Shc1	2
Zfp266	2
Atp8a1	4
Ptgs1	4
Ndrg1	3
Stra6	15
Ahnak	2
Gde1	4
Gm10800	2
Sbno2	2
Rlim	2
Cirbp	10
D330041H03Rik	2
Lrrc8c	2
Ewsr1	5
Copg1	2
Srcap	2
Dennd2d	2
Arid5a	5
Mob1a	2
Plxnb1	2
Scd2	4
Car8	4
Trp53inp2	2
Me1	6
Gstp1	2
Chp1	2
Wls	2
H6pd	2
Slc3a2	5
Msn	2
Carmil1	2
Srsf3	10
Sdha	2
Foxp1	5
Ctsb	7
Ank3	4
Ggcx	2
Nek6	2
Aco1	2
Hnrnpk	9
Peg3	3
Sqor	2
Plpp2	8
Tnfaip1	2
Glrx	2
Ffar4	3
Calu	5
Maged1	5
Gm21738	2
Gkn3	3
Rdh10	15
Rpn2	2
Mthfd2	14
H2-DMa	6
Lamp2	7
Actg1	7
Ctsd	2
Matn4	6
Igfbp3	15
Gm10801	2
Klra4	15
4930533O14Rik	2
Lcp1	2
Mlph	2
Gas6	2
Psmb8	6
Zyx	10
H13	2
Twf1	2
Snx4	2
Bmp4	7
Abhd4	2
Clip4	6
Mylk	5
Atp5b	10
Pgd	2
R3hdm4	2
Sorl1	2
Cebpa	6
Tjp2	2
Ddx5	5
Rassf1	5
Myo5c	2
Tslp	5
Krt23	8
Dnaja1	5
Atp6v1c2	6
Mtcl1	2
Las1l	8
Socs2	13
Etv5	2
Etfb	10
Serpine2	7
Tfcp2l1	2
Arf1	2
Ncstn	2
Scnn1a	2
Sgpp2	2
Ghitm	2
Myadm	2
Rerg	5
Ecm1	15
Tuba1b	12
Ly6c1	7
Myh9	8
Ece1	2
Agrn	2
Hmgn2	12
Ywhah	3
Wars	2
Capg	15
Oat	13
A230065H16Rik	13
Snd1	2
Pgk1	2
Rps3a2	2
Taok3	4
Sec14l4	2
Prdx6	9
Tpd52	8
Dnajb1	3
Ubr4	2
Rai14	2
Ist1	2
Ano1	2
Tmem254c	2
Tnip3	3
Pbk	12
Uhrf1bp1l	2
Ywhab	2
Fam129b	2
Cpsf1	2
Tapbp	2
Mgrn1	2
Rab7	9
Esd	1
Mxd1	13
Cttn	2
AU021092	7
St14	2
Kcnk1	2
Hc	4
Scd1	4
Gja1	6
Cyb5a	3
Myof	2
Cmtm6	2
Selenbp1	2
Tug1	2
Mthfd1	2
Cyp2c68	3
AA986860	2
Eno1b	2
Capn2	2
Ero1l	14
Stk25	2
Clk1	5
Pfkl	2
Hnrnpa1	10
Slc25a10	2
Sdcbp2	3
Srsf5	9
Slc25a1	2
Epn3	2
Hsd17b10	10
Pdpn	9
Hspa1a	3
Gm26870	8
Ptges	13
Lrg1	6
Arhgdia	7
Timp3	9
Atl3	2
Dcxr	6
Epb41l1	2
Pgam1	14
Hacd3	2
Cdk2ap2	3
Hn1l	2
Dync1h1	2
Abcd3	2
Atp9a	2
Atp6v1b2	2
Laptm4b	2
Rtkn	2
Sprr1a	3
Rabac1	3
Myh7	2
Oplah	2
Serinc2	2
Tpi1	14
Wdr6	2
Dock9	2
Slc39a4	2
D230025D16Rik	2
Tmem164	2
Akap5	9
Col4a4	9
Baiap2l1	2
Enpep	2
Ctnnd1	2
Lamb2	2
Itga3	2
Gm10717	2
Rpl15-ps3	2
Flna	2
Ap1m2	2
Mlf2	1
Tpp1	2
Leng8	2
Mtpn	2
Ms4a8a	3
Gstt3	2
Tacstd2	2
Vps25	2
Lztr1	2
Tnfaip3	3
Hnrnpa2b1	10
2810403A07Rik	2
Lrp2	4
Knstrn	12
Psmd8	1
Eif4b	2
Grb14	4
Atf7ip	2
Ric8a	2
Plekhb1	2
Nckap5	4
Plxna1	2
Dlst	2
Tmem30a	4
Pdcd6ip	2
Ntm	3
Eloa	2
Atf7	2
Snx7	6
Gpx1	3
Lamp1	3
Axl	10
Dpep2	2
Cd200	4
Gem	5
Prep	2
Elf3	8
Cd44	8
ENSMUSG00000026276.18-Sept2	2
Fkbp4	7
Gsap	2
Ckmt1	8
Nisch	9
9530068E07Rik	2
Neat1	13
Usp10	2
Nadk	2
Il4ra	2
Cndp2	2
Id2	3
Il33	6
Pgrmc1	9
Serpinb6b	2
Aurka	12
Usp33	2
Rian	2
Slc39a8	4
Gsn	9
Apob	8
Irf7	11
Dgcr2	2
Cd47	13
Lrrfip1	2
Ptbp1	2
Eps8l2	2
Adssl1	2
Hnrnpf	9
Tm9sf4	2
Cyb5b	2
Ereg	3
Kctd10	2
Pthlh	3
Lrrk2	4
Tmem43	2
Lbp	4
Tns1	2
Dpysl2	9
Srebf1	2
Erp29	3
Slc15a2	4
Cpsf3	2
Tubb4b	7
Lpin2	2
Pdia6	7
Erlin2	2
Slc38a10	2
Hcfc1	2
Mdh2	1
Tcf20	2
Il18r1	2
Szt2	2
Gorasp2	2
Pi4k2b	6
Ccnd3	5
Anxa6	7
Glyr1	2
Chka	3
Emb	4
M6pr	2
Erbb3	2
Fam213a	8
Hsp90b1	7
Cep170b	2
Hdc	7
Myo18a	2
Mlc1	4
Rab11fip1	2
Ldhb	4
Cbr2	4
Ppl	2
Muc4	2
Rhoa	3
Stat6	2
Pttg1ip	2
2410006H16Rik	2
Mid1ip1	4
Stt3a	2
Nedd4l	2
Actr3	2
Sec16a	2
Hnrnpc	1
Fgfr2	4
Myo1c	2
Bmp2	3
Cdc42	7
Gm8730	7
Tuba1c	7
Pqlc1	2
Chmp2a	3
Aaed1	2
Ywhaq	7
Tuba4a	3
Car9	3
Fermt1	3
Rps3a3	2
Hsd3b7	2
Ganab	2
Entpd1	4
Vmp1	3
ENSMUSG00000078440.10-Dohh	2
Xbp1	2
Myo1e	2
Prpsap1	2
Kcnj15	4
Tax1bp3	2
Bcap31	7
Dap	15
Numa1	2
Efna1	2
Rnaset2b	7
Kng2	2
Caprin1	2
Sgsm3	2
Dpp9	2
Flii	2
Ssr2	1
Atp2a3	2
St8sia6	8
Paip2	5
Psmd4	1
Rbbp7	7
Mcrip1	2
Anxa1	8
Ppic	9
Ccpg1	2
Lpcat3	2
Aspa	3
Cyp4b1	9
Kif20a	12
AC114575.1	2
Hmga1	7
Enpp5	2
Alad	7
Nedd4	9
Gpi1	14
Gaa	2
Arg2	7
Impdh2	10
Prkar1a	7
Fam60a	2
Patj	2
Babam2	2
Sqstm1	2
Aldh3a2	2
Anapc2	2
Myo1d	2
Ralgapa2	2
Rbpjl	4
Psmd2	2
Sept7	10
Prelid3b	2
Cct7	9
Erbb2	2
Grb7	2
Llgl2	2
Gm43085	2
Hibadh	8
B4galnt1	2
Scamp2	2
Sri	3
Anxa10	3
Parm1	7
Hpx	3
Psme1	6
Idh1	7
Pdcd6	1
Cct8	9
Dcaf7	2
Acot1	12
Nono	2
Gdi2	9
Psmd1	2
4930523C07Rik	3
Prrg3	6
Slc1a5	2
Apoa1	3
Cops7a	2
Tm4sf4	3
Ptprm	2
Pcyox1	2
5330417C22Rik	2
Kcnq1ot1	10
Akr1c19	2
Slc25a3	7
Prkab1	2
Tinagl1	2
B3gnt3	2
Runx2	15
Ccna2	12
Trf	7
Slco4c1	4
Tspan9	2
Oaz2	13
Phgdh	14
Slc9a3r2	7
Hspa9	9
Inf2	2
Ptgr1	2
Tspan14	2
Hadha	2
Lad1	2
Dhrs3	2
Dcaf11	2
Vps35	2
Rab8a	2
Rassf7	2
Sptan1	7
Map2k1	2
Pip4k2c	2
Cav2	8
Ap3d1	2
B4galt3	2
Rrm2	12
Itpr3	2
Trak1	2
Arhgef5	2
Cast	2
Igsf5	2
Tmprss2	2
Ahcyl2	2
Ces1d	2
Chil4	3
Prc1	12
Cct5	10
Abcc3	2
Fam234a	2
Nop56	10
Prelid1	7
Creg1	7
Wbp2	2
Abcc5	2
Bzw1	9
Grk3	2
Krt6a	3
Chia1	6
Slc26a2	2
Snrnp200	2
Arl8b	2
Pim3	13
Dctn1	2
Inpp5b	2
Atp7b	2
Osbpl9	2
Rab27a	7
Sel1l	2
Mical2	2
Bmp7	15
Aox3	6
Qsox1	3
Washc2	2
Asns	14
Wfdc1	3
Pdia4	4
Plxna2	2
Cyb561	2
Pllp	2
Plet1	8
Cxcl16	8
Fgf1	2
Camk2d	3
Pygb	2
Ndnf	7
Ehd2	7
Tes	8
Mtfr1l	2
Xdh	2
Mroh1	2
Hook2	2
Snhg11	14
Muc3	3
Sars	14
Ocln	2
Macf1	7
Nup214	2
Vdac2	1
Lama3	15
Npnt	7
Gnb1	3
Tgfbr2	2
AI506816	2
Nucb2	7
Cd14	8
Fam174b	7
Esam	4
Ap2m1	7
Rabgap1l	6
Syne2	7
Ugt1a6a	2
Degs1	2
Cdh17	3
Dbnl	2
Nbr1	2
Eif4a2	3
Acoxl	7
Pdhb	2
Sec14l1	2
Son	10
Ppp6r3	2
Rgs4	3
Npdc1	7
Rtn3	2
Tmem54	8
Serinc3	13
St3gal4	7
Als2cl	2
Cldn4	8
Capza2	9
Tars	2
Ets2	13
Aup1	2
Ceacam1	8
Ncaph2	2
Smim14	3
Net1	2
Slc44a3	2
Maob	2
Lgals9	2
Sema3c	8
Ddost	4
4833439L19Rik	2
Calca	-1
Maea	2
Mau2	2
Copz1	2
Fdps	8
Slc20a1	15
Scarb2	6
Pdxdc1	2
Rin2	2
Adam9	2
Hpn	7
Acox1	2
Ckap2l	12
Itm2c	7
Atp6v1a	2
Apln	12
Tmod3	7
Ano6	2
Ilf3	2
Cadm1	7
Hip1r	2
Nfe2l2	3
Rtcb	2
Smox	3
Dusp6	8
Ccdc141	4
Adk	4
Sfxn3	2
Gars	9
Grina	7
P2rx4	2
Itga2	7
Gm27000	2
Tmem245	4
Hpcal1	2
Eif3m	10
Hspd1	14
Atp6ap1	2
Tspan2	7
Psma2	1
Tnfrsf23	7
Pisd	2
Aplp2	7
Akr1c13	2
Gatm	15
Rnf114	2
Eva1a	8
Ahnak2	8
Gstm1	8
Sgms1	2
Herpud1	7
Fbxw11	2
Ica1	2
Txnip	8
Zbtb20	10
Dcaf8	2
Pacsin2	2
Ptp4a2	13
Endod1	2
Exosc7	7
Gjb4	8
Sypl	7
Nelfb	2
Malt1	7
Pigq	2
Gnai3	2
Asah1	2
Elmo2	2
Tnfrsf21	2
Faah	2
Capzb	3
Fam19a5	15
Perp	8
Ccnt2	2
Tor4a	2
Dym	2
Dab2	10
Itga9	7
Reep6	2
Arpc5	8
Ctse	8
Ppa2	8
Tln1	7
Por	7
Epb41l5	7
Sec23b	2
Usp22	2
Gns	2
Taldo1	8
Pmvk	6
Anxa7	8
Adrb2	3
Fmo1	10
Sphk1	13
2310007B03Rik	7
Hp	7
Dag1	7
Eif3a	5
Slc38a2	7
Ap3b1	2
Gramd2	7
Actr1b	2
Snx1	2
Mbnl1	7
Bok	3
Rnf13	2
Elmo3	2
Coro1b	2
Vill	2
Acaa1a	7
Eprs	10
Blcap	2
Lgals3bp	2
Tmprss4	7
Ing4	7
Sorcs2	7
Hsd17b4	2
Gabarapl1	10
Il17re	7
Sort1	6
Chrnb1	2
Capn5	2
Ube3b	2
Nt5e	7
Ptprn	3
Man2b2	2
Gdi1	2
BC030867	14
Pcnt	7
Cwh43	3
Tgm2	2
Usp8	7
Nipal1	8
Nav2	7
Ldha	14
Fbp2	7
Pafah2	2
Aldh1a1	3
Tdo2	12
Flnb	2
Chmp3	2
Cabin1	2
Plekhd1	2
Rab14	5
Tmbim1	13
Azin1	7
Sema3a	10
Vcp	7
Pitpnm2	7
Errfi1	8
Ripk4	7
Khk	10
Ctnnb1	8
Kmt2e	5
Canx	4
Ak3	2
Itih4	6
Tnfsf9	3
Alas1	6
Afap1l1	2
Cdh16	7
Pon2	7
Pgm2	7
2900026A02Rik	2
Ddx39	8
Huwe1	2
Ilk	7
Rnf141	2
Acaa2	7
Adam19	7
Hp1bp3	7
Ptp4a1	3
Tfrc	7
Prpf8	2
Lmcd1	15
Tmem252	9
Akr1a1	9
Fbln2	15
Sf3b3	7
Aco2	2
C6	7
Notch2	7
Ankrd46	2
Thbs1	3
Hspb8	7
Cyb5r1	7
Alb	3
Peak1	10
Tcp1	9
Sec14l3	9
Cavin3	7
Tecpr1	7
Liph	7
Uap1l1	7
Arpc4	10
Itgb6	7
Gm26809	7
Cyp21a1	3
Lonp2	2
Ivns1abp	7
Cux1	7
Ap1b1	2
Arfgef3	2
Dram2	7
Gys1	2
Rab15	7
Puf60	7
Plbd1	2
Cdk6	15
Amd1	9
Actr1a	2
Stub1	8
Egr1	8
Rps6ka4	2
Cyfip1	2
Acss1	2
Metap2	10
Adm	10
Rab11b	7
Syngr2	7
Nars	14
Nucb1	7
Cct2	9
Nectin4	7
Gsta3	8
Cdcp1	2
Tmem109	7
Gcn1l1	7
Cd151	3
Rnf4	7
Ivl	3
Cela1	8
Samd10	2
Parva	7
Procr	14
Acaca	7
Atp5c1	10
Gpd1	7
Jag1	3
Sh2d4a	7
Ascc2	2
Appl2	7
Wnk1	13
Acadl	13
Slc39a9	2
Cav1	14
Tacc1	7
0610040J01Rik	7
Eif4g2	5
Nagk	7
5730559C18Rik	7
Rab11a	8
Hivep1	7
Ptprk	7
Eif5	10
Vps16	7
Serpinb2	14
Vcam1	3
Serpinb9	7
Smoc2	15
Napa	7
Uqcrfs1	10
Ldlr	7
Hif1a	7
Hdlbp	7
Arcn1	7
Fkbp8	10
Cct3	8
Tspan12	7
Atf4	10
Tanc2	7
Tmem63a	7
Rab31	7
Elp2	7
Nup88	7
Hnf4a	7
Fam83h	7
Tecr	7
Myo5b	7
Tubb2a	7
Dhrs7	7
Bnip3	14
F3	8
Gcnt3	3
Slc26a4	6
Spcs2	10
Mprip	7
Gbp7	11
Ncoa4	7
Pdlim2	9
Mboat1	7
Porcn	8
Ly6c2	7
Eps8l3	3
Osgin1	7
Pea15a	7
Gss	7
Mal2	7
Scamp1	7
Rab18	13
Prps2	7
Ssr1	9
Brd7	6
Vps37c	7
Clcf1	3
Plod3	7
Hbp1	7
Got2	7
Fmo2	8
Antxr2	7
Mfsd1	7
Rab3d	7
Tkt	9
Sft2d2	7
Stau1	7
Grn	7
Epha2	7
Abcb1a	3
Tgfb3	5
Os9	7
Abhd14b	7
Atp13a4	7
Prpf18	7
Isyna1	7
Sh3bgrl	13
Plcg1	7
Cldn2	8
Ctsa	7
Ptpn13	7
Fbln5	9
Acot7	8
Reep5	3
Immt	7
Retsat	7
Pigs	7
Qrich1	7
Usp4	7
Ociad1	7
Serpinb5	8
Ndst1	7
St6galnac4	7
Ech1	3
Tcf25	7
Irf6	7
B4galt1	7
Adgre5	13
Megf6	7
Mvp	7
Dapk1	7
Cfb	3
Psma3	8
Pnpla2	7
Gne	7
Renbp	7
F2r	7
Ifit3	11
Tom1l2	7
Vcl	7
Ssr3	9
Slc35a4	7
Csde1	7
Nmt2	8
Fads1	7
Snx6	7
Mbtps1	7
Tmed10	7
Col18a1	8
Zfp704	8
Zfp110	7
Ppp1ca	14
Ifi44	11
Col8a1	15
Coro1c	7
Rasgef1b	7
Atp13a1	7
Nras	8
Maf1	13
Fuca1	8
Cdipt	7
Gstk1	8
Pkhd1	7
Fam129a	7
Gstz1	7
Hmox2	7
Fhl2	3
Pcsk7	7
Mrfap1	10
Vars	7
Tacc3	12
H2-Q7	11
Slc48a1	7
Sec13	7
Apbb1	7
Serinc1	9
Fam107b	8
Arhgap45	7
Dnaja2	7
Cul4a	7
Cmbl	8
Itga7	7
Tbc1d8	7
Ndufa10	13
Tuft1	7
Gm4737	7
Fdft1	7
Colgalt1	7
Smpd1	7
Klc4	7
Dhx32	7
Sgpl1	7
Pcx	7
Gdpd2	8
Slc6a14	7
Myo1b	13
Dnm2	7
Tmem184b	7
Gm20388	7
S1pr2	7
Ipo5	7
Cxadr	7
Tonsl	6
Myc	10
Nipsnap1	8
Nebl	7
Clic4	13
Frmd8	7
Mocs1	7
Tspan4	13
Nxf1	7
Rnf186	8
Psat1	8
Chmp2b	7
Guca2a	12
Ss18	7
Cdc25b	7
Tmx2	7
Zg16	12
Lurap1l	3
Edn1	3
Mapkapk3	7
Prss23	3
Cracr2b	7
Arhgef2	7
Wdr77	7
Gpaa1	7
Baiap2	10
Cct4	8
Hid1	7
Ivd	7
Capza1	7
Sema4a	7
Gng12	10
Bmp3	7
Fut8	7
Api5	7
Mapre1	13
Zmat4	12
Siva1	12
Vps11	7
Pwp1	7
Col4a3	9
Slc31a1	7
Pcyt2	7
Slc25a24	7
Hmgcs1	8
Mcm3	12
Nceh1	7
Preb	13
Dennd3	7
Coa5	7
Uqcrc1	7
Gclc	-1
Cdc42ep1	7
Itgb4	7
Fam84a	3
Atp6v1e1	3
Setd5	13
Kif5b	13
Osbpl5	7
Scfd1	7
Pfkfb4	7
Scpep1	7
Rbm5	7
Wnt7a	7
Adcy7	7
Mgat4a	7
Smad3	7
Fbxl5	7
Uck1	7
Zdhhc6	7
Pdk2	7
Tnfrsf9	11
Atp5f1	10
Cdh13	14
Thbs3	7
Pmpca	7
Map4	7
Smpdl3a	7
Stard3	7
Slc23a2	7
Slc12a4	7
Trib3	14
Wdr36	7
Gtf3c2	7
Traf1	7
Stbd1	6
Tcn2	7
Spaca6	7
Sae1	8
Gm16286	10
Scg2	-1
Hspa5	8
Idh3b	7
Txlna	7
Stom	7
Tax1bp1	13
Ifit1bl1	11
Selenoi	7
Edem2	7
Saraf	13
Mysm1	7
Duoxa1	-1
Mta2	7
Amotl2	7
Adam10	7
Hadh	8
Tor3a	7
Cdc42se1	7
Gps1	7
H2-DMb2	11
Mapk13	8
Aars	10
G6pdx	7
Gpat4	7
Itih2	7
Eif3c	14
Vdac3	8
Klhl22	7
Skiv2l	7
Abcb1b	3
Hspa4l	3
Aldh1a7	7
H2-Q6	11
Nrbp2	7
Rps4l	7
Glmp	3
Ergic3	10
Polr2m	10
Eif1a	10
Ahsg	3
Pcsk6	7
Ogt	8
Med22	7
Tsg101	7
Pbxip1	6
Sephs2	8
Amdhd2	7
Prdx3	7
Trpm6	7
Eif2s1	8
Atp6v0a2	7
Ube2i	10
Cyc1	8
Pkp3	7
Arl1	9
Psmc1	7
Hgfac	7
Mfap1b	7
Slc35f5	7
Sun1	7
Limk2	7
Syt8	8
Lamb1	13
Klrc1	15
Msmo1	8
Rgs16	13
Serp1	7
Foxa2	3
Pmaip1	3
Lman1l	7
Spcs3	7
Ubd	11
Sema4b	3
Helz2	7
Clcn4	7
Ppp1r16a	7
Rnf213	7
Eif4a3	7
Ctsz	15
Idh2	8
Isca1	7
Ccdc47	7
Adss	8
Far1	7
Cyp4v3	7
Pck2	7
Nemf	7
Atp1b3	7
Psmb5	10
Cxxc1	7
Arhgap27	7
Adam11	13
Anxa8	15
Prl2c3	12
Slc4a11	7
Iars	7
Apmap	7
Usp47	7
Cdip1	7
Sf3b2	10
Per1	7
Gm43305	7
Adipor1	7
Prmt2	7
Zfp207	7
Fgl1	3
Fam53b	7
Csgalnact2	7
Tmem123	7
Slc25a37	7
Bmp1	8
Prkcd	7
Itpr1	7
Prpf6	7
Tnf	3
Stx12	7
Insig1	9
Copb2	7
Ak1	8
Dapk2	8
Hadhb	7
Gpr137b	8
Sgms2	8
Inpp5k	7
Tollip	7
Tap1	11
Dusp4	3
Irgm1	11
Crat	7
Ifngr1	13
Fitm2	7
Il4i1	11
A2ml1	7
Degs2	3
Ppm1g	8
Lif	3
Msln	8
Mars	7
Rogdi	7
Ep400	7
Oxct1	6
Mycn	13
Mafk	13
Ifit3b	11
Cab39l	7
Gpt	7
Usp5	7
Dusp16	7
Ipo4	7
ENSMUSG00000057286.6-St6galnac2	7
Kat7	7
Xab2	7
Glud1	8
Chmp1a	7
Gstm2	8
Pnliprp2	3
Sec31a	7
Gm16486	7
Cish	7
Fubp1	10
Ddc	8
Hdac6	7
Mcoln1	7
Mtch2	9
Gm42899	7
Pygl	7
Xrn2	8
Taz	7
Aldh6a1	7
Hspg2	7
Mdh1	6
Flcn	7
Wwp2	7
Slc2a3	13
Klhl26	7
Slc7a4	7
Cog6	7
Ifi202b	3
Ppp1r10	10
Dnpep	7
Nfx1	7
Shisa5	8
Poldip3	7
Gadd45g	3
Rrp7a	7
Pef1	7
Scyl1	7
Trappc12	7
Etfbkmt	7
Fgfr3	7
Cars	7
Bag2	8
Lifr	8
Ciita	7
Srd5a1	7
Rbck1	7
Adora1	7
Pld3	7
Tsr1	7
Zfyve21	8
[truncated: 861 more rows]

## Sheet: Fig.1D.Mouse.denovo.module.anno
Annotation
# 4: Lpcat1, Lamp3, Lrp2: AT2
# 6: Sftpc, Sftpb, Sftpd, Sfta2, Sftpa1, Nkx2-1, Dmkn, Cldn3: AT2
# 2: Hopx, Cldn18, Ager, Cdh1, Slc34a2, Actn4, Lama5, Slc26a9, Slc25a39, Ece1, Abca3, Icam1, Tjp2: AT1
# 7: Muc20, Muc4, Scamp1, Bmp4, Hnf4a: alveolar epithelial progenitor cells
# 12: Scgb1a1, Muc13, Guca2a, Car4, Kit, Flt4: proliferating Club cells
# 8: Muc5b, Ceacam1, Cldn4, Cd44, Elf3, Ezr, Vil1: Goblet Cells or Mucus-Secreting Airway Epithelial Cells
# 3: Muc3, Tff1, Tff2, Tff3, Bpifb2, Scgb3a1, Scgb3a2, Scgb1a1, Lcn2, Epcam, Krt8, Foxa1, Foxa2, Sox2, Sox17: Secretory Epithelial Cells – Goblet Cells or Airway Secretory Cells (Lung Epithelium).
# 14: Cdh13, Cav1, Ptgs2, Il24: early EMT
# 15: Fn1, Tnc, Ltbp2, Mmp10, Runx1, Runx2, Ctgf, Bmp7, Pkm: late EMT, mesenchymal
# 10: Acta2, Myl9, Pdha1, Atp5b, Atf4, Axl, Myc: mesenchymal / myofibroblast
# 1: Snai1, Twist1, Zeb2, Vim, Cald1, Rac1, Gpx3, Ccnd2: EMT process (Fetal stem cell)
# 9: Col4a3, Timp3, Fbln5, Pdpn, Dpysl2, Prdx6, Txndc5, Aldh3a1: late EMT
# 13: Clic4, Slc2a3, Acadl, Sphk1, Lamb1, Spon1, Arhgef40, [Snai2, Gata3, Ovol1]: neuroglia
# 5: Cd34, Mcam, Angptl2, Angptl4, Adamts1, Col4a1, Sparc, Vcan, Tgfbi, Stat3, Zeb1: endodermal
# 11: Ifit1, Ifi44, Mx1, Rsad2, Stat1: Inf-responding AT2

## Sheet: Fig.1EF.MCA.celltype.annotation
Cell type	Cell type main	Tissue
8cell embroyo(Preimplantation-Embryo)	Epithelial	Fetal
Acinar cell_Ctrb1 high(Fetal_Stomache)	Epithelial	Others
Acinar cell_Spp1 high(Fetal_Stomache)	Epithelial	Others
Acinar cell(Fetal_Intestine)	Epithelial	Others
Acinar cell(Pancreas)	Epithelial	Others
Adiocyte cell(Mammary-Gland-Lactation)	Mesenchymal	Others
Adipocyte (Neonatal-Muscle)	Mesenchymal	Others
Adipocyte(Fetal_Kidney)	Mesenchymal	Others
Adipocyte(Neonatal-Skin)	Mesenchymal	Others
Alveolar bipotent progenitor(Lung)	Epithelial	Lung
Alveolar macrophage_Ear2 high(Lung)	Hematopoietic	Lung
Alveolar macrophage_Pclaf high(Lung)	Hematopoietic	Lung
Alveolar Macrophage(Fetal_Lung)	Hematopoietic	Lung
Antral mucous cell (Stomach)	Epithelial	Others
Astrocyte_Atp1b2 high(Brain)	Neuroglia	Others
Astrocyte_Mfe8 high(Brain)	Neuroglia	Others
Astrocyte_Pla2g7 high(Brain)	Neuroglia	Others
Astrocyte(Arc-Me)	Neuroglia	Others
Astrocytes_Aldoc high(E18-Brain)	Neuroglia	Others
Astrocytes_Ccnb1 high(E18-Brain)	Neuroglia	Others
Astrocytes(Neonatal_Brain)	Neuroglia	Others
Astrocytes(Retina)	Neuroglia	Others
Astroglial cell(Bergman glia)(Brain)	Neuroglia	Others
AT1 Cell(Lung)	Epithelial	Lung
AT2 Cell(Lung)	Epithelial	Lung
Atrial cardiomyocyte_Acta2 high(Neonatal-Heart)	Mesenchymal	Others
Axin2+ Myofibrogenic Progenitor cell_Acta2 high(Lung-Mesenchyme)	Mesenchymal	Lung
Axin2+ Myofibrogenic Progenitor cell_Cox4i2 high(Lung-Mesenchyme)	Mesenchymal	Lung
B cell_Cd79a high(Mammary-Gland-Involution)	Hematopoietic	Others
B cell_Fcmr high(Liver)	Hematopoietic	Others
B cell_Igkv6-15 high(Mammary-Gland-Lactation)	Hematopoietic	Others
B cell_Igkv6-23 high(Mammary-Gland-Lactation)	Hematopoietic	Others
B cell_Jchain high(Liver)	Hematopoietic	Others
B cell_Ly6d high(Mammary-Gland-Pregrancy)	Hematopoietic	Others
B cell_Ly6d high(Peripheral_Blood)	Hematopoietic	Others
B cell_Ms4a1 high(Small-Intestine)	Hematopoietic	Others
B cell_Vpreb3 high(Muscle)	Hematopoietic	Others
B Cell(Lung)	Hematopoietic	Lung
B cell(Placenta)	Hematopoietic	Others
Basal epithelial cell(Bladder)	Epithelial	Others
Basophil_Prss34 high(Peripheral_Blood)	Hematopoietic	Others
Basophil(Bone-Marrow_c-kit)	Hematopoietic	Others
Basophil(Lung)	Hematopoietic	Lung
Basophil(Placenta)	Hematopoietic	Others
Basophils(Bone_Marrow_Mesenchyme)	Hematopoietic	Others
Bone marrow macrophage(Bone-Marrow_c-kit)	Hematopoietic	Others
Brown adipose tissue_Cidea high(Neonatal-Skin)	Mesenchymal	Others
Brown adipose tissue_Cox8b high(Neonatal-Skin)	Mesenchymal	Others
Brown adipose tissue_mt-Nd5 high(Neonatal-Skin)	Mesenchymal	Others
Cardiac muscle cell(Neonatal-Heart)	Mesenchymal	Others
Cardiac Muscle Progenitor cell(Lung-Mesenchyme)	Mesenchymal	Lung
Cartilage cell_Clu high(Neonatal-Rib)	Mesenchymal	Others
Cartilage cell_Col2a1 high(Neonatal-Rib)	Mesenchymal	Others
Cartilage cell_Cxcl14 high(Neonatal-Rib)	Mesenchymal	Others
Cartilage cell_Ppa1 high(Neonatal-Rib)	Mesenchymal	Others
Cartilage cell_Prg4 high(Neonatal-Rib)	Mesenchymal	Others
Cell in cell cycle(Fetal_Kidney)	Epithelial	Others
Chondrocyte(Neonatal-Muscle)	Mesenchymal	Others
Choroid plexus epithelium(Neonatal_Brain)	Epithelial	Others
Ciliated cell(Lung)	Epithelial	Lung
Club Cell(Lung)	Epithelial	Lung
Columnar epithelium(Small-Intestine)	Epithelial	Others
Conventional dendritic cell_Gngt2 high(Lung)	Hematopoietic	Lung
Conventional dendritic cell_H2-M2 high(Lung)	Hematopoietic	Lung
Conventional dendritic cell_Mgl2 high(Lung)	Hematopoietic	Lung
Conventional dendritic cell_Tubb5 high(Lung)	Hematopoietic	Lung
Cumulus cell_Car14 high(Ovary)	Epithelial	Others
Cumulus cell_Nupr1 high(Ovary)	Epithelial	Others
Cumulus cell_Ube2c high(Ovary)	Epithelial	Others
CXCL12-abundant reticular cell(Bone_Marrow_Mesenchyme)	Mesenchymal	Others
Cycling cells(Male_Fetal_Gonad)	Unknown	Others
Decidual stromal cell(Placenta)	Mesenchymal	Others
Dendritic cell_Ccl22 high(Mammary-Gland-Involution)	Hematopoietic	Others
Dendritic cell_Ccr7 high(Kidney)	Hematopoietic	Others
Dendritic cell_Cd209a high(Mammary-Gland-Pregrancy)	Hematopoietic	Others
Dendritic cell_Cd74 high(Bladder)	Hematopoietic	Others
Dendritic cell_Cst3 high(Kidney)	Hematopoietic	Others
Dendritic cell_Cst3 high(Liver)	Hematopoietic	Others
Dendritic cell_Fscn1 high(Mammary-Gland-Pregrancy)	Hematopoietic	Others
Dendritic cell_Fscn1 high(Mammary-Gland-Virgin)	Hematopoietic	Others
Dendritic cell_H2-Eb1 high(Bone-Marrow)	Hematopoietic	Others
Dendritic cell_Il1b high(Mammary-Gland-Involution)	Hematopoietic	Others
Dendritic cell_Lyz2 high(Bladder)	Hematopoietic	Others
Dendritic cell_Naaa high(Lung)	Hematopoietic	Lung
Dendritic cell_Siglech high(Liver)	Hematopoietic	Others
Dendritic cell_Siglech high(Peripheral_Blood)	Hematopoietic	Others
Dendritic Cell(Embryonic-Mesenchyme)	Hematopoietic	Others
Dendritic cell(Fetal-liver)	Hematopoietic	Others
Dendritic cell(Mammary-Gland-Lactation)	Hematopoietic	Others
Dendritic cell(Muscle)	Hematopoietic	Others
Dendritic cell(Neonatal-Heart)	Hematopoietic	Others
Dendritic cell(Neonatal-Muscle)	Hematopoietic	Others
Dendritic cell(Placenta)	Hematopoietic	Others
Dendritic cell(Prostate)	Hematopoietic	Others
Dendritic cell(Stomach)	Hematopoietic	Others
Dendritic cell(Uterus)	Hematopoietic	Others
Dendritic cells(Male_Fetal_Gonad)	Hematopoietic	Others
Dendrtic cell_Cst3 high(Small-Intestine)	Hematopoietic	Others
Dendrtic cell(Pancreas)	Hematopoietic	Others
Dermal macrophage_Cd74 high(Neonatal-Skin)	Hematopoietic	Others
Dermal macrophage_Pf4 high(Neonatal-Skin)	Hematopoietic	Others
Distal collecting duct principal cell_Cldn4 high(Kidney)	Epithelial	Others
Distal collecting duct principal cell_Hsd11b2 high(Kidney)	Epithelial	Others
Distal convoluted tubule_Pvalb high(Kidney)	Epithelial	Others
Distal convoluted tubule_S100g high(Kidney)	Epithelial	Others
Dividing cell(Neonatal-Heart)	Mesenchymal	Others
Dividing cell(Neonatal-Rib)	Mesenchymal	Others
Dividing cell(Neonatal-Skin)	Epithelial	Others
Dividing cell(Pancreas)	Epithelial	Others
Dividing cell(Stomach)	Epithelial	Others
Dividing cells(Lung)	Epithelial	Lung
Dividing dendritic cells(Lung)	Hematopoietic	Lung
Dividing T cells(Lung)	Hematopoietic	Lung
Dividng cell(Neonatal-Calvaria)	Mesenchymal	Others
Ductal cell(Pancreas)	Epithelial	Others
Ductal luminal cell(Mammary-Gland-Pregrancy)	Epithelial	Others
Early Neutrophil_Gm5483 high(Fetal_Lung)	Hematopoietic	Lung
Early Neutrophil_S100a8 high(Fetal_Lung)	Hematopoietic	Lung
Early Neutrophil(Placenta)	Hematopoietic	Others
Endocrine cell(Fetal_Stomache)	Epithelial	Others
Endocrine cell(Pancreas)	Epithelial	Others
Endocrine progenitor cell(Fetal_Stomache)	Epithelial	Others
Endodermal cell_Afp high(Placenta)	Endothelial	Others
Endothelial cell_Aqp1 high(Mammary-Gland-Involution)	Endothelial	Others
Endothelial cell_Cldn5 high(Uterus)	Endothelial	Others
Endothelial cell_Eln high(Neonatal-Heart)	Endothelial	Others
Endothelial cell_Enpp2 high(Neonatal-Heart)	Endothelial	Others
Endothelial cell_Fabp4 high(Mammary-Gland-Involution)	Endothelial	Others
Endothelial cell_Fabp4 high(Pancreas)	Endothelial	Others
Endothelial cell_Fabp4&Aqp1 high(Mammary-Gland-Involution)	Endothelial	Others
Endothelial cell_Glycam1 high(Mammary-Gland-Involution)	Endothelial	Others
Endothelial cell_Igfbp5 high(Neonatal-Heart)	Endothelial	Others
Endothelial cell_Kdr high(Lung)	Endothelial	Lung
Endothelial cell_Lrg1 high(Pancreas)	Endothelial	Others
Endothelial cell_Ly6c1 high(Bladder)	Endothelial	Others
Endothelial cell_Maged2 high(Placenta)	Endothelial	Others
Endothelial cell_Tm4sf1 high(Pancreas)	Endothelial	Others
Endothelial cell_Tm4sf1 high(Uterus)	Endothelial	Others
Endothelial cell_Tmem100 high(Lung)	Endothelial	Lung
Endothelial cell(E18-Brain)	Endothelial	Others
Endothelial Cell(Embryonic-Mesenchyme)	Endothelial	Others
Endothelial cell(Fetal_Intestine)	Endothelial	Others
Endothelial cell(Kidney)	Endothelial	Others
Endothelial cell(Liver)	Endothelial	Others
Endothelial cell(Mammary-Gland-Pregrancy)	Endothelial	Others
Endothelial cell(Muscle)	Endothelial	Others
Endothelial cell(Neonatal-Calvaria)	Endothelial	Others
Endothelial cell(Neonatal-Muscle)	Endothelial	Others
Endothelial cell(Neonatal-Rib)	Endothelial	Others
Endothelial cell(Neonatal-Skin)	Endothelial	Others
Endothelial cells_Ly6c1 high(Bone_Marrow_Mesenchyme)	Endothelial	Others
Endothelial cells_Vwf high(Lung)	Endothelial	Lung
Endothelial cells(Arc-Me)	Endothelial	Others
Endothelial cells(Bone_Marrow_Mesenchyme)	Endothelial	Others
Enteric muscle cell(Fetal_Intestine)	Mesenchymal	Others
Enterocyte progenitor_late_Ccnb1 high(Fetal_Intestine)	Epithelial	Others
Enterocyte progenitor_late_Ube2c high(Fetal_Intestine)	Epithelial	Others
Enterocyte progenitor(Fetal_Intestine)	Epithelial	Others
Enteroendocrine(Fetal_Intestine)	Epithelial	Others
Eosinophil granulocyte(Lung)	Hematopoietic	Lung
Eosinophil progenitor cell(Bone-Marrow_c-kit)	Hematopoietic	Others
Eosinophil_Prg2 high(Muscle)	Hematopoietic	Others
Eosinophils(Bone_Marrow_Mesenchyme)	Hematopoietic	Others
Ependymocytes(Arc-Me)	Epithelial	Others
Epithelia cell_Spp1 high(Liver)	Epithelial	Others
Epithelial cell_Aldh1a2_high(Fetal_Lung)	Epithelial	Lung
Epithelial cell_Bex1 high(Fetal_Intestine)	Epithelial	Others
Epithelial cell_Cryab high(Kidney)	Epithelial	Others
Epithelial cell_Gkn3 high(Stomach)	Epithelial	Others
Epithelial cell_Gm23935 high(Bladder)	Epithelial	Others
Epithelial cell_Kcne3 high(Small-Intestine)	Epithelial	Others
Epithelial cell_Krt20 high(Stomach)	Epithelial	Others
Epithelial cell_Lgals2 high(Fetal_Intestine)	Epithelial	Others
Epithelial cell_Pla2g1b high(Stomach)	Epithelial	Others
Epithelial cell_S100a6 high(Female_Fetal_Gonad)	Epithelial	Others
Epithelial cell_Sftpc high(Fetal_Lung)	Epithelial	Lung
Epithelial cell_Sh2d6 high(Small-Intestine)	Epithelial	Others
Epithelial cell_Upk3a high(Bladder)	Epithelial	Others
Epithelial cell(Fetal_Kidney)	Epithelial	Others
Epithelial cell(Fetal_Stomache)	Epithelial	Others
Epithelial cell(Liver)	Epithelial	Others
Epithelial cell(Neonatal-Heart)	Epithelial	Others
Epithelial cell(Neonatal-Muscle)	Epithelial	Others
Epithelial cell(Neonatal-Skin)	Epithelial	Others
Epithelial cell(Prostate)	Epithelial	Others
Epithelial cells (Male_Fetal_Gonad)	Epithelial	Others
Epithelial Cells(Lung-Mesenchyme)	Epithelial	Lung
Epithelium of small intestinal villi_Fabp1 high(Small-Intestine)	Epithelial	Others
Epithelium of small intestinal villi_Fabp6 high(Small-Intestine)	Epithelial	Others
Epithelium of small intestinal villi_Gm23935 high(Small-Intestine)	Epithelial	Others
Epithelium of small intestinal villi_mt-Nd1 high(Small-Intestine)	Epithelial	Others
Epithelium of small intestinal villi_S100g high(Small-Intestine)	Epithelial	Others
Erythroblast_Car1 high(Muscle)	Hematopoietic	Others
Erythroblast_Car2 high(Fetal_Stomache)	Hematopoietic	Others
Erythroblast_Car2 high(Muscle)	Hematopoietic	Others
Erythroblast_Car2 high(Neonatal-Muscle)	Hematopoietic	Others
Erythroblast_Car2 high(Peripheral_Blood)	Hematopoietic	Others
Erythroblast_Hba-a1 high(Neonatal-Rib)	Hematopoietic	Others
Erythroblast_Hba-a2 high(Fetal-liver)	Hematopoietic	Others
Erythroblast_Hba-a2 high(Peripheral_Blood)	Hematopoietic	Others
Erythroblast_Hba-x HIGH(Fetal_Stomache)	Hematopoietic	Others
Erythroblast_Hbb-bh1 high(Fetal_Brain)	Hematopoietic	Others
Erythroblast_Hbb-bs high(Embryonic-Mesenchyme)	Hematopoietic	Others
Erythroblast_Hbb-bs high(Fetal_Intestine)	Hematopoietic	Others
Erythroblast_Hbb-bs high(Fetal_Lung)	Hematopoietic	Lung
Erythroblast_Hbb-bs high(Fetal_Stomache)	Hematopoietic	Others
Erythroblast_Hbb-bs high(Liver)	Hematopoietic	Others
Erythroblast_Hbb-bs high(Neonatal-Muscle)	Hematopoietic	Others
Erythroblast_Hbb-bt high(Liver)	Hematopoietic	Others
Erythroblast_Hbb-bt high(Pancreas)	Hematopoietic	Others
Erythroblast_Hbb-y high(Placenta)	Hematopoietic	Others
Erythroblast_Igkc high(Pancreas)	Hematopoietic	Others
Erythroblast_Klf1 high(Female_Fetal_Gonad)	Hematopoietic	Others
Erythroblast_Klf1 high(Fetal_Stomache)	Hematopoietic	Others
Erythroblast_Mt2 high(Embryonic-Mesenchyme)	Hematopoietic	Others
Erythroblast_Mt2 high(Fetal_Lung)	Hematopoietic	Lung
Erythroblast_Mt2&Mt1 high(Fetal_Lung)	Hematopoietic	Lung
Erythroblast_Snca high(Fetal_Stomache)	Hematopoietic	Others
Erythroblast_Ttr high(Neonatal-Rib)	Hematopoietic	Others
Erythroblast(Bone_Marrow_Mesenchyme)	Hematopoietic	Others
Erythroblast(Bone-Marrow)	Hematopoietic	Others
Erythroblast(Female_Fetal_Gonad)	Hematopoietic	Others
Erythroblast(Fetal_Kidney)	Hematopoietic	Others
Erythroblast(Neonatal-Calvaria)	Hematopoietic	Others
Erythroblast(Neonatal-Skin)	Hematopoietic	Others
Erythroblast(Small-Intestine)	Hematopoietic	Others
Erythroblast(Spleen)	Hematopoietic	Others
Erythrocyte progenitor_Car1 high(Bone-Marrow_c-kit)	Hematopoietic	Others
Erythrocyte progenitor_Hba-a1 high(Bone-Marrow_c-kit)	Hematopoietic	Others
Erythrocyte_Car2 high(Male_Fetal_Gonad)	Hematopoietic	Others
Erythrocyte_Hba-a2 high(Male_Fetal_Gonad)	Hematopoietic	Others
Erythrocyte_Hbb-bt high(Fetal_Brain)	Hematopoietic	Others
Erythrocytes(Bone_Marrow_Mesenchyme)	Hematopoietic	Others
ES_2C_like(Embryonic-Stem-Cell)	Epithelial	Fetal
ES_Actb_high(Embryonic-Stem-Cell)	Epithelial	Fetal
ES_Nedd4_high(Embryonic-Stem-Cell)	Epithelial	Fetal
ES_Rps28_high(Embryonic-Stem-Cell)	Epithelial	Fetal
Fast Muscle skeletal cell_Tnnc2 high(Muscle)	Mesenchymal	Others
Fast skeletal muscle cell_Actc1 high(Neonatal-Skin)	Mesenchymal	Others
Fast skeletal muscle cell_Tnnc2 high(Neonatal-Muscle)	Mesenchymal	Others
Fast skeletal muscle_Myl1 high(Neonatal-Muscle)	Mesenchymal	Others
Female fetal gonad cell_Kctd14 high(Female_Fetal_Gonad)	Epithelial	Others
Fenestrated endothelial cell_Plvap high(Kidney)	Endothelial	Others
Fenestrated endothelial cell_Tm4sf1 high(Kidney)	Endothelial	Others
Fibroblasts(Bone_Marrow_Mesenchyme)	Mesenchymal	Others
G cell(Stomach)	Epithelial	Others
GABAergic neurons(Neonatal_Brain)	Neuroglia	Others
Gastric mucosal cell(Stomach)	Epithelial	Others
Glandular epithelium_Ltf high(Uterus)	Epithelial	Others
Glandular epithelium_Sprr2f high(Uterus)	Epithelial	Others
Glandular epithelium(Prostate)	Epithelial	Others
Glial cell(Neonatal-Muscle)	Neuroglia	Others
Glial cell(Pancreas)	Neuroglia	Others
Glomerular endothelial cell_Egfl7 high(Fetal_Kidney)	Endothelial	Others
Glomerular endothelial cell(Fetal_Kidney)	Endothelial	Others
Glomerular epithelial cell_Aldh1a2 high(Fetal_Kidney)	Epithelial	Others
Granulocyte monocyte progenitor cell(Muscle)	Hematopoietic	Others
Granulocyte monocyte progenitor cell(Neonatal-Calvaria)	Hematopoietic	Others
Granulocyte monocyte progenitors(Bone_Marrow_Mesenchyme)	Hematopoietic	Others
Granulocyte_Hba-a1 high(Brain)	Hematopoietic	Others
Granulocyte_Neat1 high(Placenta)	Hematopoietic	Others
Granulocyte_Ngp high(Brain)	Hematopoietic	Others
Granulocyte_S100a9 high(Placenta)	Hematopoietic	Others
Granulocyte(Liver)	Hematopoietic	Others
Granulocyte(Pancreas)	Hematopoietic	Others
Granulocyte(Uterus)	Hematopoietic	Others
Granulosa cell_Inhba high(Ovary)	Epithelial	Others
Granulosa cell_Kctd14 high(Ovary)	Epithelial	Others
Hematopoietic stem progenitor cell(Bone-Marrow)	Hematopoietic	Others
Hepatocyte_Afp high(Fetal-liver)	Epithelial	Fetal
Hepatocyte_Fabp1 high(Liver)	Epithelial	Others
Hepatocyte_mt-Nd4 high(Liver)	Epithelial	Others
Hepatocyte-Like Cell (Fetal_Stomache)	Epithelial	Fetal
HSPC_Lmo2 high(Placenta)	Hematopoietic	Others
Hypothalamic ependymal cell(Brain)	Epithelial	Others
Hypothalamic ependymal cell(Neonatal_Brain)	Epithelial	Others
Ig−producing B cell(Lung)	Hematopoietic	Lung
Immature neurons(Neonatal_Brain)	Neuroglia	Others
Immunocyte_Lyz2 high(Fetal_Stomache)	Hematopoietic	Others
Intercalated cells of collecting duct_Aqp6 high(Kidney)	Epithelial	Others
Intercalated cells of collecting duct_Slc26a4 high(Kidney)	Epithelial	Others
Interstitial macrophage(Lung)	Hematopoietic	Lung
Invasive spongiotrophoblast(Placenta)	Epithelial	Fetal
Keratinocyte(Neonatal-Skin)	Epithelial	Others
Keratinocyte(Uterus)	Epithelial	Others
Kuppfer cell(Liver)	Hematopoietic	Others
Labyrinthine trophoblast(Placenta)	Epithelial	Fetal
Large luteal cell(Ovary)	Epithelial	Others
Left ventricle cardiomyocyte_Myl2 high(Neonatal-Heart)	Mesenchymal	Others
Leydig cells(Male_Fetal_Gonad)	Epithelial	Others
Luminal cell_Krt19 high (Mammary-Gland-Virgin)	Epithelial	Others
Luminal cell(Mammary-Gland-Involution)	Epithelial	Others
Luminal cell(Mammary-Gland-Pregrancy)	Epithelial	Others
Luminal progenitor(Mammary-Gland-Virgin)	Epithelial	Others
luteal cells(Ovary)	Epithelial	Others
Lymphatic vessel endothelial cell(Neonatal-Skin)	Endothelial	Others
M1 macrophage_Cd74 high(Bone-Marrow_c-kit)	Hematopoietic	Others
M1 macrophage_S100a4 high(Bone-Marrow_c-kit)	Hematopoietic	Others
Macrophage_Ace high(Peripheral_Blood)	Hematopoietic	Others
Macrophage_Apoe high(Female_Fetal_Gonad)	Hematopoietic	Others
Macrophage_Apoe high(Fetal_Kidney)	Hematopoietic	Others
Macrophage_Apoe high(Mammary-Gland-Involution)	Hematopoietic	Others
Macrophage_Apoe high(Placenta)	Hematopoietic	Others
Macrophage_Apoe high(Small-Intestine)	Hematopoietic	Others
Macrophage_C1qb high(Mammary-Gland-Lactation)	Hematopoietic	Others
Macrophage_C1qc high(Mammary-Gland-Virgin)	Hematopoietic	Others
Macrophage_C1qc high(Neonatal-Rib)	Hematopoietic	Others
Macrophage_Ccl4 high (Kidney)	Hematopoietic	Others
Macrophage_Cd74 high(Mammary-Gland-Lactation)	Hematopoietic	Others
Macrophage_Chil3 high(Liver)	Hematopoietic	Others
Macrophage_Ctss high(Neonatal-Rib)	Hematopoietic	Others
Macrophage_Cxcl2 high(Small-Intestine)	Hematopoietic	Others
Macrophage_Flt-ps1 high(Peripheral_Blood)	Hematopoietic	Others
Macrophage_G0s2 high(Small-Intestine)	Hematopoietic	Others
Macrophage_Klf2 high(Brain)	Hematopoietic	Others
Macrophage_Ly6c2 high(Pancreas)	Hematopoietic	Others
Macrophage_Lyz1 high(Mammary-Gland-Virgin)	Hematopoietic	Others
Macrophage_Lyz2 high(Brain)	Hematopoietic	Others
Macrophage_Lyz2 high(Fetal_Intestine)	Hematopoietic	Others
Macrophage_Lyz2 high(Fetal_Kidney)	Hematopoietic	Others
Macrophage_Lyz2 high(Kidney)	Hematopoietic	Others
Macrophage_Lyz2 high(Neonatal-Muscle)	Hematopoietic	Others
Macrophage_Lyz2 high(Neonatal-Skin)	Hematopoietic	Others
Macrophage_Lyz2 high(Ovary)	Hematopoietic	Others
Macrophage_Ms4a6c high(Bone-Marrow)	Hematopoietic	Others
Macrophage_Ms4a6c high(Muscle)	Hematopoietic	Others
Macrophage_Pf4 high(Bladder)	Hematopoietic	Others
Macrophage_Pf4 high(Fetal_Intestine)	Hematopoietic	Others
Macrophage_Pf4 high(Mammary-Gland-Involution)	Hematopoietic	Others
Macrophage_Pf4 high(Neonatal-Muscle)	Hematopoietic	Others
Macrophage_Pf4 high(Peripheral_Blood)	Hematopoietic	Others
Macrophage_Pf4high(Fetal_Lung)	Hematopoietic	Lung
Macrophage_Plbd1 high(Mammary-Gland-Involution)	Hematopoietic	Others
Macrophage_Retnla high(Mammary-Gland-Involution)	Hematopoietic	Others
Macrophage_Retnla high(Muscle)	Hematopoietic	Others
Macrophage_S100a4 high(Bone-Marrow)	Hematopoietic	Others
Macrophage_S100a4 high(Peripheral_Blood)	Hematopoietic	Others
Macrophage_Spp1 high(Placenta)	Hematopoietic	Others
Macrophage(Embryonic-Mesenchyme)	Hematopoietic	Others
Macrophage(Fetal_Brain)	Hematopoietic	Others
Macrophage(Fetal_Stomache)	Hematopoietic	Others
Macrophage(Fetal-liver)	Hematopoietic	Others
Macrophage(Mammary-Gland-Pregrancy)	Hematopoietic	Others
Macrophage(Neonatal_Brain)	Hematopoietic	Others
Macrophage(Neonatal-Heart)	Hematopoietic	Others
Macrophage(Pancreas)	Hematopoietic	Others
Macrophage(Stomach)	Hematopoietic	Others
Macrophage(Uterus)	Hematopoietic	Others
Macrophage/Microglia(E18-Brain)	Hematopoietic	Others
Marcrophage_Cd74 high(Ovary)	Hematopoietic	Others
Mast cell_Mcpt8 high(Fetal-liver)	Hematopoietic	Others
Mast cell(Bone-Marrow)	Hematopoietic	Others
Mast cell(Fetal_Stomache)	Hematopoietic	Others
Mast cell(Mammary-Gland-Involution)	Hematopoietic	Others
Mast cell(Mammary-Gland-Pregrancy)	Hematopoietic	Others
Mast cell(Neonatal-Calvaria)	Hematopoietic	Others
Mast cell(Neonatal-Muscle)	Hematopoietic	Others
Mast cell(Neonatal-Skin)	Hematopoietic	Others
Mast cell(Small-Intestine)	Hematopoietic	Others
MEF(Trophoblast-Stem-Cell)	Epithelial	Fetal
Megakaryocyte progenitor cell(Bone-Marrow_c-kit)	Hematopoietic	Others
Megakaryocyte progenitor cell(Placenta)	Hematopoietic	Others
Megakaryocyte(Bone_Marrow_Mesenchyme)	Hematopoietic	Others
Megakaryocyte(Fetal-liver)	Hematopoietic	Others
Melanocyte(Neonatal-Skin)	Epithelial	Others
Mesenchymal Alveolar Niche Cell_Dcn high(Lung-Mesenchyme)	Mesenchymal	Lung
Mesenchymal Alveolar Niche Cell_Mmp2 high(Lung-Mesenchyme)	Mesenchymal	Lung
Mesenchymal cell(Neonatal-Muscle)	Mesenchymal	Others
Mesenchymal stem cell_Cxcl1 high(Mesenchymal-Stem-Cell-Cultured)	Mesenchymal	Fetal
Mesenchymal stem cell_Cxcl10 high(Mesenchymal-Stem-Cell-Cultured)	Mesenchymal	Fetal
Mesenchymal stem cell_Tmsb10 high(Mesenchymal-Stem-Cell-Cultured)	Mesenchymal	Fetal
Mesenchymal stromal cell(Bladder)	Mesenchymal	Others
Microglia(Brain)	Neuroglia	Others
Microglia(Fetal_Brain)	Neuroglia	Others
Microglia(Neonatal_Brain)	Neuroglia	Others
Microglia(Retina)	Neuroglia	Others
Monocyte progenitor cell_Ctsg high(Bone-Marrow_c-kit)	Hematopoietic	Others
Monocyte progenitor cell_Prtn3 high(Bone-Marrow_c-kit)	Hematopoietic	Others
Monocyte progenitor cell(Lung)	Hematopoietic	Lung
Monocyte progenitor(Bone-Marrow_c-kit)	Hematopoietic	Others
Monocyte_Elane high(Peripheral_Blood)	Hematopoietic	Others
Monocyte_F13a1 high(Peripheral_Blood)	Hematopoietic	Others
Monocyte_Mif high(Bone-Marrow)	Hematopoietic	Others
Monocyte_Prtn3 high(Bone-Marrow)	Hematopoietic	Others
Monocyte(Placenta)	Hematopoietic	Others
Monocyte(Spleen)	Hematopoietic	Others
Monocyte(Uterus)	Hematopoietic	Others
MSC(Bone_Marrow_Mesenchyme)	Mesenchymal	Others
Multiciliated epithelial cell(Neonatal_Brain)	Epithelial	Others
Multipotent progenitor_Ctla2a high(Bone-Marrow_c-kit)	Hematopoietic	Others
Mural cells(Arc-Me)	Epithelial	Others
Muscel cell(Mammary-Gland-Lactation)	Mesenchymal	Others
Muscle cell_Inmt high(Mammary-Gland-Involution)	Mesenchymal	Others
Muscle cell_Junb high(Neonatal-Calvaria)	Mesenchymal	Others
Muscle cell_Mgp high(Uterus)	Mesenchymal	Others
Muscle cell_Pcp4 high(Uterus)	Mesenchymal	Others
Muscle cell_Pi16 high(Mammary-Gland-Involution)	Mesenchymal	Others
Muscle progenitor cell(Muscle)	Mesenchymal	Others
Muscle(Embryonic-Mesenchyme)	Mesenchymal	Others
Myelinating oligodendrocyte(Brain)	Neuroglia	Others
Myeloid leukocyte(Mammary-Gland-Pregrancy)	Hematopoietic	Others
Myeloid progenitor_Elane high(Neonatal-Rib)	Hematopoietic	Others
Myeloid progenitor(Female_Fetal_Gonad)	Hematopoietic	Others
Myeloid progenitor(Neonatal-Muscle)	Hematopoietic	Others
Myeloid progenitor(Neonatal-Rib)	Hematopoietic	Others
Myoblast(Bone_Marrow_Mesenchyme)	Mesenchymal	Others
Myoblast(Fetal_Kidney)	Mesenchymal	Others
Myoepithelial cell(Mammary-Gland-Pregrancy)	Epithelial	Others
Natural kill cell(Mammary-Gland-Lactation)	Hematopoietic	Others
Neuron_cellcytle high(E18-Brain)	Neuroglia	Others
Neuron_Kpna2 high(Fetal_Brain)	Neuroglia	Others
Neuron_Mpz high(Neonatal-Rib)	Neuroglia	Others
Neuron_Stmn2 high(Neonatal-Rib)	Neuroglia	Others
Neuron_tuba1c high(Fetal_Brain)	Neuroglia	Others
Neuron(Brain)	Neuroglia	Others
Neuron(Mammary-Gland-Pregrancy)	Neuroglia	Others
Neuron(Neonatal-Calvaria)	Neuroglia	Others
Neuron(Neonatal-Muscle)	Neuroglia	Others
Neuron(Neonatal-Skin)	Neuroglia	Others
Neuronal cell_Fabp7 high(Fetal_Intestine)	Neuroglia	Others
Neurons(Neonatal_Brain)	Neuroglia	Others
Neutrophil (Bone_Marrow_Mesenchyme)	Hematopoietic	Others
Neutrophil granulocyte(Lung)	Hematopoietic	Lung
Neutrophil progenitor_S100a8 high(Kidney)	Hematopoietic	Others
Neutrophil progenitor(Bone-Marrow)	Hematopoietic	Others
Neutrophil_Camp high(Muscle)	Hematopoietic	Others
Neutrophil_Camp high(Peripheral_Blood)	Hematopoietic	Others
Neutrophil_Cebpe high(Bone-Marrow)	Hematopoietic	Others
Neutrophil_Elane high(Fetal-liver)	Hematopoietic	Others
Neutrophil_Fcnb high(Bone-Marrow_c-kit)	Hematopoietic	Others
Neutrophil_Fcnb high(Bone-Marrow)	Hematopoietic	Others
Neutrophil_Hmox1 high(Neonatal-Muscle)	Hematopoietic	Others
Neutrophil_Ighg1 high(Bone-Marrow_c-kit)	Hematopoietic	Others
Neutrophil_Il1b high(Peripheral_Blood)	Hematopoietic	Others
Neutrophil_Lcn2 high(Bone-Marrow_c-kit)	Hematopoietic	Others
Neutrophil_Ltf high(Bone-Marrow_c-kit)	Hematopoietic	Others
Neutrophil_Ltf high(Peripheral_Blood)	Hematopoietic	Others
Neutrophil_Mmp8 high(Bone-Marrow)	Hematopoietic	Others
Neutrophil_Ngp high(Bone-Marrow_c-kit)	Hematopoietic	Others
Neutrophil_Ngp high(Bone-Marrow)	Hematopoietic	Others
Neutrophil_Ngp high(Fetal-liver)	Hematopoietic	Others
Neutrophil_Ngp high(Liver)	Hematopoietic	Others
Neutrophil_Ngp high(Neonatal-Heart)	Hematopoietic	Others
Neutrophil_Retnlg high(Bone-Marrow_c-kit)	Hematopoietic	Others
Neutrophil_Retnlg high(Muscle)	Hematopoietic	Others
Neutrophil_Retnlg high(Neonatal-Heart)	Hematopoietic	Others
Neutrophil_Retnlg high(Peripheral_Blood)	Hematopoietic	Others
Neutrophil_S100a9 high(Female_Fetal_Gonad)	Hematopoietic	Others
Neutrophil_Stfa3 high(Neonatal-Muscle)	Hematopoietic	Others
Neutrophil(Embryonic-Mesenchyme)	Hematopoietic	Others
Neutrophil(Fetal_Stomache)	Hematopoietic	Others
Neutrophil(Male_Fetal_Gonad)	Hematopoietic	Others
Neutrophil(Neonatal-Calvaria)	Hematopoietic	Others
Neutrophil(Neonatal-Rib)	Hematopoietic	Others
Neutrophil(Neonatal-Skin)	Hematopoietic	Others
Neutrophil(Spleen)	Hematopoietic	Others
NK cell_Cd8b1 high(Mammary-Gland-Involution)	Hematopoietic	Others
NK cell_Gzma high(Mammary-Gland-Involution)	Hematopoietic	Others
NK cell_Gzma high(Mammary-Gland-Pregrancy)	Hematopoietic	Others
NK cell(Bladder)	Hematopoietic	Others
NK Cell(Lung)	Hematopoietic	Lung
NK cell(Placenta)	Hematopoietic	Others
NK cell(Uterus)	Hematopoietic	Others
NK_cells_Gzmb high(Mammary-Gland-Pregrancy)	Hematopoietic	Others
NKT cell(Placenta)	Hematopoietic	Others
Nuocyte(Lung)	Hematopoietic	Lung
Oligodendrocyte Lineage cells_Mal high(Arc-Me)	Neuroglia	Others
Oligodendrocyte(Neonatal-Rib)	Neuroglia	Others
Oligodendrocytes(Neonatal_Brain)	Neuroglia	Others
Osteoblast (Neonatal-Calvaria)	Mesenchymal	Others
Osteoblast_Dlk1 high(Neonatal-Skin)	Mesenchymal	Others
Osteoblast_Ppic high(Neonatal-Skin)	Mesenchymal	Others
Osteoblast(Neonatal-Rib)	Mesenchymal	Others
Osteoblasts(Bone_Marrow_Mesenchyme)	Mesenchymal	Others
Osteoclast(Neonatal-Rib)	Mesenchymal	Others
Ovarian surface epithelium cell(Ovary)	Epithelial	Others
Ovarian vascular surface endothelium cell(Ovary)	Endothelial	Others
Pan-GABAergic(Brain)	Neuroglia	Others
Paneth cell(Small-Intestine)	Epithelial	Others
Parietal cell (Stomach)	Epithelial	Others
Pars Tuberalis cells_Cyp2f2 high(Arc-Me)	Epithelial	Others
PE lineage cell_Gkn2 high(Placenta)	Epithelial	Others
PE lineage cell_S100g high(Placenta)	Epithelial	Others
Pericentral (PC) hepatocytes(Liver)	Epithelial	Others
Pericytes(Retina)	Mesenchymal	Others
Periportal (PP) hepatocyte(Liver)	Epithelial	Others
Pit cell_Gm26917 high(Stomach)	Epithelial	Others
Pit cell_Ifrd1 high(Stomach)	Epithelial	Others
Plasma cells(Mammary-Gland-Involution)	Hematopoietic	Others
Plasma cells(Pancreas)	Hematopoietic	Others
Plasma cells(Uterus)	Hematopoietic	Others
Plasmacytoid dendritic cell(Lung)	Hematopoietic	Lung
Pre-B cell(Bone_Marrow_Mesenchyme)	Hematopoietic	Others
Pre-B cell(Bone-Marrow_c-kit)	Hematopoietic	Others
Pre-B cell(Fetal-liver)	Hematopoietic	Others
Pre-B cell(Neonatal-Muscle)	Hematopoietic	Others
Pre-B cell(Neonatal-Rib)	Hematopoietic	Others
Pre-B cell(Peripheral_Blood)	Hematopoietic	Others
Pre-pro B cell(Bone-Marrow)	Hematopoietic	Others
Pre-sertoli cells (Male_Fetal_Gonad)	Epithelial	Others
Premeiotic germ cells(Male_Fetal_Gonad)	Epithelial	Others
Preosteoblast/Osteoblast/Bone cell/Cartilage cell(Neonatal-Calvaria)	Mesenchymal	Others
Principal cells of cortical collecting duct(Fetal_Kidney)	Epithelial	Others
Pro-Erythroblast(Fetal-liver)	Hematopoietic	Others
Proerythrocytes(Bone_Marrow_Mesenchyme)	Hematopoietic	Others
Progenitor cell_Ptprcap high(Embryonic-Mesenchyme)	Hematopoietic	Others
Progenitor cell(Fetal_Stomache)	Epithelial	Others
Progenitor trophoblast_Gjb3 high(Placenta)	Epithelial	Fetal
Proliferating thymocyte(Thymus)	Hematopoietic	Others
Prostate gland cell(Prostate)	Epithelial	Others
Proximal renal tubule(Fetal_Kidney)	Epithelial	Others
Proximal tubule brush border cell(Kidney)	Epithelial	Others
Proximal tubule cell_Cyp4a14 high(Kidney)	Epithelial	Others
Proximal tubule cell_Osgin1 high(Kidney)	Epithelial	Others
Proximal tubule cell(Fetal_Kidney)	Epithelial	Others
PVMMicro(Arc-Me)	Hematopoietic	Others
Radial glia cell_Gdf10 high(E18-Brain)	Neuroglia	Others
Radial glia cell_Id3 high(E18-Brain)	Neuroglia	Others
Radial glia(Neonatal_Brain)	Neuroglia	Others
Reproductive tissues(Embryonic-Mesenchyme)	Epithelial	Others
S cell_Chgb high(Small-Intestine)	Epithelial	Others
S cell_Gip high(Small-Intestine)	Epithelial	Others
S1 proximal tubule cells(Kidney)	Epithelial	Others
S3 proximal tubule cells(Kidney)	Epithelial	Others
Schwann cell(Brain)	Neuroglia	Others
Secretory alveoli cell_Actb high(Mammary-Gland-Lactation)	Epithelial	Others
Secretory alveoli cell_Apod high(Mammary-Gland-Lactation)	Epithelial	Others
Secretory alveoli cell_Atf3 high(Mammary-Gland-Lactation)	Epithelial	Others
Secretory alveoli cell_AW112010 high(Mammary-Gland-Lactation)	Epithelial	Others
Secretory alveoli cell_Bckdha high(Mammary-Gland-Lactation)	Epithelial	Others
Secretory alveoli cell_Ccng1 high(Mammary-Gland-Lactation)	Epithelial	Others
Secretory alveoli cell_Cd63 high(Mammary-Gland-Lactation)	Epithelial	Others
Secretory alveoli cell_Cd83_high(Mammary-Gland-Lactation)	Epithelial	Others
Secretory alveoli cell_Cfd high(Mammary-Gland-Lactation)	Epithelial	Others
Secretory alveoli cell_Cgrrf1 high(Mammary-Gland-Lactation)	Epithelial	Others
Secretory alveoli cell_Cide&Wfdc3&Wap high(Mammary-Gland-Lactation)	Epithelial	Others
Secretory alveoli cell_Cidea high(Mammary-Gland-Lactation)	Epithelial	Others
Secretory alveoli cell_Cidea&Elovl5 high(Mammary-Gland-Lactation)	Epithelial	Others
Secretory alveoli cell_Cidea&Fth1&Wfdc3 high(Mammary-Gland-Lactation)	Epithelial	Others
Secretory alveoli cell_Clpx high(Mammary-Gland-Lactation)	Epithelial	Others
Secretory alveoli cell_Clu high(Mammary-Gland-Lactation)	Epithelial	Others
Secretory alveoli cell_Cnp high(Mammary-Gland-Lactation)	Epithelial	Others
Secretory alveoli cell_Crip1 high(Mammary-Gland-Lactation)	Epithelial	Others
Secretory alveoli cell_Csn2 high(Mammary-Gland-Involution)	Epithelial	Others
Secretory alveoli cell_Cyb561 high(Mammary-Gland-Lactation)	Epithelial	Others
Secretory alveoli cell_Dnajb1 high(Mammary-Gland-Lactation)	Epithelial	Others
Secretory alveoli cell_Ehf high(Mammary-Gland-Lactation)	Epithelial	Others
Secretory alveoli cell_Fcer1g high(Mammary-Gland-Lactation)	Epithelial	Others
Secretory alveoli cell_Fth1 high(Mammary-Gland-Lactation)	Epithelial	Others
Secretory alveoli cell_Fth1&Cib1 high(Mammary-Gland-Lactation)	Epithelial	Others
Secretory alveoli cell_Fth1&Wfdc3 high(Mammary-Gland-Lactation)	Epithelial	Others
Secretory alveoli cell_Ggnbp2 high(Mammary-Gland-Lactation)	Epithelial	Others
Secretory alveoli cell_Gm1673 high(Mammary-Gland-Lactation)	Epithelial	Others
Secretory alveoli cell_Gpx3 high(Mammary-Gland-Lactation)	Epithelial	Others
Secretory alveoli cell_Hes1 high(Mammary-Gland-Lactation)	Epithelial	Others
Secretory alveoli cell_Hsp90aa1 high(Mammary-Gland-Lactation)	Epithelial	Others
Secretory alveoli cell_Hspa1a high(Mammary-Gland-Lactation)	Epithelial	Others
Secretory alveoli cell_Ifi27l2a_high(Mammary-Gland-Lactation)	Epithelial	Others
Secretory alveoli cell_Ifi35 high(Mammary-Gland-Lactation)	Epithelial	Others
Secretory alveoli cell_Igfbp7 high(Mammary-Gland-Lactation)	Epithelial	Others
Secretory alveoli cell_Ighm1 high(Mammary-Gland-Lactation)	Epithelial	Others
Secretory alveoli cell_Igkv1-110 high(Mammary-Gland-Lactation)	Epithelial	Others
Secretory alveoli cell_Igkv1-110&P4hb high(Mammary-Gland-Lactation)	Epithelial	Others
Secretory alveoli cell_Igkv1-117 high(Mammary-Gland-Lactation)	Epithelial	Others
Secretory alveoli cell_Iglc1 high(Mammary-Gland-Lactation)	Epithelial	Others
Secretory alveoli cell_Igsf8 high(Mammary-Gland-Lactation)	Epithelial	Others
Secretory alveoli cell_Kif5b high(Mammary-Gland-Lactation)	Epithelial	Others
Secretory alveoli cell_Klf2 high(Mammary-Gland-Lactation)	Epithelial	Others
Secretory alveoli cell_Klf6 high(Mammary-Gland-Lactation)	Epithelial	Others
Secretory alveoli cell_Lgals1 high(Mammary-Gland-Lactation)	Epithelial	Others
Secretory alveoli cell_Ly6a high(Mammary-Gland-Lactation)	Epithelial	Others
Secretory alveoli cell_Lyz2 high(Mammary-Gland-Lactation)	Epithelial	Others
Secretory alveoli cell_Malat1 high(Mammary-Gland-Lactation)	Epithelial	Others
Secretory alveoli cell_Mat2a high(Mammary-Gland-Lactation)	Epithelial	Others
Secretory alveoli cell_Mrpl15 high(Mammary-Gland-Lactation)	Epithelial	Others
Secretory alveoli cell_mt-Tp high(Mammary-Gland-Lactation)	Epithelial	Others
Secretory alveoli cell_Naxd high(Mammary-Gland-Lactation)	Epithelial	Others
Secretory alveoli cell_Pa2g4 high(Mammary-Gland-Lactation)	Epithelial	Others
Secretory alveoli cell_Ppp2r3a high(Mammary-Gland-Lactation)	Epithelial	Others
Secretory alveoli cell_Prkcsh high(Mammary-Gland-Lactation)	Epithelial	Others
Secretory alveoli cell_Ptpn18 high(Mammary-Gland-Lactation)	Epithelial	Others
Secretory alveoli cell_Rac2 high(Mammary-Gland-Lactation)	Epithelial	Others
Secretory alveoli cell_Retnla high(Mammary-Gland-Lactation)	Epithelial	Others
Secretory alveoli cell_Rgs2_high_Rora high(Mammary-Gland-Lactation)	Epithelial	Others
Secretory alveoli cell_Rhob high(Mammary-Gland-Lactation)	Epithelial	Others
Secretory alveoli cell_S100a11 high(Mammary-Gland-Lactation)	Epithelial	Others
Secretory alveoli cell_Sars high(Mammary-Gland-Lactation)	Epithelial	Others
Secretory alveoli cell_Sh3bgrl3 high(Mammary-Gland-Lactation)	Epithelial	Others
Secretory alveoli cell_Snord118 high(Mammary-Gland-Lactation)	Epithelial	Others
Secretory alveoli cell_Spp1 high(Mammary-Gland-Lactation)	Epithelial	Others
Secretory alveoli cell_Srsf11 high(Mammary-Gland-Lactation)	Epithelial	Others
Secretory alveoli cell_Taf1d high(Mammary-Gland-Lactation)	Epithelial	Others
Secretory alveoli cell_Thy1 high(Mammary-Gland-Lactation)	Epithelial	Others
Secretory alveoli cell_Tmem123 high(Mammary-Gland-Lactation)	Epithelial	Others
Secretory alveoli cell_Tmsb10 high(Mammary-Gland-Lactation)	Epithelial	Others
Secretory alveoli cell_Trf high(Mammary-Gland-Involution)	Epithelial	Others
Secretory alveoli cell_Tubb5 high(Mammary-Gland-Lactation)	Epithelial	Others
Secretory alveoli cell_Tyrobp high(Mammary-Gland-Lactation)	Epithelial	Others
Secretory alveoli cell_Ube2e3 high(Mammary-Gland-Lactation)	Epithelial	Others
Secretory alveoli cell_Wfdc17 high(Mammary-Gland-Lactation)	Epithelial	Others
Secretory alveoli cell_Wfdc3&Wap high(Mammary-Gland-Lactation)	Epithelial	Others
Secretory alveoli cell_Yif1b1 high(Mammary-Gland-Lactation)	Epithelial	Others
Secretory alveoli cell(Mammary-Gland-Lactation)	Epithelial	Others
Secretory alveoli cell(Mammary-Gland-Pregrancy)	Epithelial	Others
Sertoli cells_Cst9 high(Male_Fetal_Gonad)	Epithelial	Others
Skeletal muscle cell_Chodl high(Neonatal-Rib)	Mesenchymal	Others
Skeletal muscle_Actc1 high(Neonatal-Calvaria)	Mesenchymal	Others
slow Muscle skeletal cell_Tnnc1 high(Muscle)	Mesenchymal	Others
Small luteal cell(Ovary)	Epithelial	Others
Smooth muscle cell_Acta2 high(Neonatal-Skin)	Mesenchymal	Others
Smooth muscle cell_Acta2 high(Pancreas)	Mesenchymal	Others
Smooth muscle cell_Mgp high(Male_Fetal_Gonad)	Mesenchymal	Others
Smooth muscle cell_Mylk high(Neonatal-Muscle)	Mesenchymal	Others
Smooth muscle cell_Ptn high(Male_Fetal_Gonad)	Mesenchymal	Others
Smooth muscle cell_Rgs5 high(Pancreas)	Mesenchymal	Others
Smooth muscle cell_Rgs5 high(Uterus)	Mesenchymal	Others
Smooth muscle cell(Bladder)	Mesenchymal	Others
Smooth muscle cell(Fetal_Lung)	Mesenchymal	Lung
Smooth muscle cell(Neonatal-Heart)	Mesenchymal	Others
Smooth muscle Lrrc15 high(Neonatal-Skin)	Mesenchymal	Others
Smooth muscle_Acta2 high(Neonatal-Rib)	Mesenchymal	Others
Smooth muscle_Myl9 high(Mammary-Gland-Lactation)	Mesenchymal	Others
Smooth muscle_Myl9 high(Neonatal-Calvaria)	Mesenchymal	Others
Smooth muscle_Myl9 high(Neonatal-Muscle)	Mesenchymal	Others
Smooth muscle(Fetal_Stomache)	Mesenchymal	Others
Smooth muscle(Mammary-Gland-Lactation)	Mesenchymal	Others
Smooth muscle(Neonatal_Brain)	Mesenchymal	Others
Spiral artery trophoblast giant cells(Placenta)	Epithelial	Fetal
Spongiotrophoblast_Hsd11b2 high(Placenta)	Epithelial	Fetal
Spongiotrophoblast_Phlda2 high(Placenta)	Epithelial	Fetal
Stem and progenitor cell(Fetal-liver)	Epithelial	Others
Stomach cell_Gkn2 high(Stomach)	Epithelial	Others
Stomach cell_Kazald1 high(Fetal_Stomache)	Epithelial	Others
Stomach cell_Mt2 high(Stomach)	Epithelial	Others
Stomach cell_Muc5ac high(Stomach)	Epithelial	Others
Stroma cell (Ovary)	Epithelial	Others
Stromal Cell Cldn11 high(Embryonic-Mesenchyme)	Mesenchymal	Others
Stromal cell_Acta1 high(Neonatal-Rib)	Mesenchymal	Others
Stromal cell_Acta2 high(Lung)	Mesenchymal	Lung
Stromal cell_Acta2 high(Placenta)	Mesenchymal	Others
Stromal cell_Adamdec1 high(Small-Intestine)	Mesenchymal	Others
Stromal Cell_Agtr2 high(Embryonic-Mesenchyme)	Mesenchymal	Others
Stromal cell_Akr1c18 high(Neonatal-Skin)	Mesenchymal	Others
Stromal cell_Ankfy1 high(Fetal_Lung)	Mesenchymal	Lung
Stromal cell_Ankrd1 high(Kidney)	Mesenchymal	Others
Stromal cell_Aspn high(Lung-Mesenchyme)	Mesenchymal	Lung
Stromal cell_Car3 high(Bladder)	Mesenchymal	Others
Stromal cell_Ccl11 high(Uterus)	Mesenchymal	Others
Stromal cell_Cdkn1c high(Fetal_Stomache)	Mesenchymal	Others
Stromal cell_Cnmd high(Bone_Marrow_Mesenchyme)	Mesenchymal	Others
Stromal Cell_Cnmd high(Embryonic-Mesenchyme)	Mesenchymal	Others
Stromal cell_Col10a1_high(Bone_Marrow_Mesenchyme)	Mesenchymal	Others
Stromal cell_Col1a1 high(Neonatal-Calvaria)	Mesenchymal	Others
Stromal cell_Col1a2 high(Bone_Marrow_Mesenchyme)	Mesenchymal	Others
Stromal cell_Col3a1 high(Mammary-Gland-Virgin)	Mesenchymal	Others
Stromal cell_Col3a1 high(Neonatal-Calvaria)	Mesenchymal	Others
Stromal cell_Col3a1 high(Neonatal-Heart)	Mesenchymal	Others
Stromal cell_Cxcl10 high(Kidney)	Mesenchymal	Others
Stromal cell_Cxcl12 high(Embryonic-Mesenchyme)	Mesenchymal	Others
Stromal Cell_Cxcl14 high(Embryonic-Mesenchyme)	Mesenchymal	Others
Stromal cell_Cxcl14 high(Uterus)	Mesenchymal	Others
Stromal cell_Dcn high(Fetal_Stomache)	Mesenchymal	Others
Stromal cell_Dcn high(Kidney)	Mesenchymal	Others
Stromal cell_Dcn high(Lung)	Mesenchymal	Lung
Stromal cell_Dcn high(Neonatal_Brain)	Mesenchymal	Others
Stromal cell_Dcn high(Small-Intestine)	Mesenchymal	Others
Stromal cell_Dlk1 high(Fetal_Kidney)	Mesenchymal	Others
Stromal cell_Dpt high(Bladder)	Mesenchymal	Others
Stromal Cell_fabp7 high(Embryonic-Mesenchyme)	Mesenchymal	Others
Stromal cell_Fmod high(Neonatal-Heart)	Mesenchymal	Others
Stromal cell_Fn1 high(Pancreas)	Mesenchymal	Others
Stromal cell_Gas6 high(Neonatal-Skin)	Mesenchymal	Others
Stromal cell_Gm23935 high(Uterus)	Mesenchymal	Others
Stromal cell_Has1 high(Uterus)	Mesenchymal	Others
Stromal cell_Hsd11b2 high(Uterus)	Mesenchymal	Others
Stromal cell_Inmt high(Lung-Mesenchyme)	Mesenchymal	Lung
Stromal cell_Inmt high(Lung)	Mesenchymal	Lung
Stromal cell_Mfap4 high(Pancreas)	Mesenchymal	Others
Stromal cell_Mgp high(Fetal_Kidney)	Mesenchymal	Others
Stromal cell_Mgp high(Kidney)	Mesenchymal	Others
Stromal cell_Ndn high(Neonatal-Muscle)	Mesenchymal	Others
Stromal cell_Penk high(Fetal_Kidney)	Mesenchymal	Others
Stromal cell_Pi16 high(Mammary-Gland-Virgin)	Mesenchymal	Others
Stromal cell_Ptgds high(Kidney)	Mesenchymal	Others
Stromal cell_Ptn high(Fetal_Lung)	Mesenchymal	Lung
Stromal cell_Smoc2 high(Pancreas)	Mesenchymal	Others
Stromal cell_Spp1 high(Neonatal-Muscle)	Mesenchymal	Others
Stromal cell_Stmn2 high (Fetal_Intestine)	Mesenchymal	Others
Stromal cell_Tnmd high(Neonatal-Rib)	Mesenchymal	Others
Stromal cell_Upk3b high(Fetal_Intestine)	Mesenchymal	Others
Stromal cell(E18-Brain)	Mesenchymal	Others
Stromal cell(Female_Fetal_Gonad)	Mesenchymal	Others
Stromal cell(Liver)	Mesenchymal	Others
Stromal cell(Male_Fetal_Gonad)	Mesenchymal	Others
Stromal cell(Mammary-Gland-Involution)	Mesenchymal	Others
Stromal cell(Mammary-Gland-Lactation)	Mesenchymal	Others
Stromal cell(Mammary-Gland-Pregrancy)	Mesenchymal	Others
Stromal cell(Muscle)	Mesenchymal	Others
Stromal cell(Neonatal_Brain)	Mesenchymal	Others
Stromal cell(Placenta)	Mesenchymal	Others
Stromal cell(Prostate)	Mesenchymal	Others
Stromal cell(Stomach)	Mesenchymal	Others
T cell_Ccl5 high(Small-Intestine)	Hematopoietic	Others
T Cell_Cd8b1 high(Lung)	Hematopoietic	Lung
T cell_Grwd1 high(Mammary-Gland-Pregrancy)	Hematopoietic	Others
T cell_Gzma high(Liver)	Hematopoietic	Others
T cell_Icos high(Mammary-Gland-Involution)	Hematopoietic	Others
T cell_Pclaf high(Mammary-Gland-Involution)	Hematopoietic	Others
T cell_Trbc2 high(Liver)	Hematopoietic	Others
T cell(Kidney)	Hematopoietic	Others
T cell(Mammary-Gland-Lactation)	Hematopoietic	Others
T cell(Mammary-Gland-Pregrancy)	Hematopoietic	Others
T cell(Muscle)	Hematopoietic	Others
T cell(Neonatal-Muscle)	Hematopoietic	Others
T cell(Pancreas)	Hematopoietic	Others
T cell(Prostate)	Hematopoietic	Others
Tanycyte_Crym high(Arc-Me)	Epithelial	Others
Tanycyte_Scn7a high(Arc-Me)	Epithelial	Others
Tendon stem/progenitor cell(Neonatal-Muscle)	Mesenchymal	Others
Th cell(Male_Fetal_Gonad)	Hematopoietic	Others
The inner cell mass cells(Preimplantation-Embryo)	Epithelial	Fetal
Thecal cell(Ovary)	Epithelial	Others
Thick ascending limb of the loop of Henle(Kidney)	Epithelial	Others
Trophectoderm cell(Preimplantation-Embryo)	Epithelial	Fetal
Trophoblast progenitor_Taf7l high(Placenta)	Epithelial	Fetal
TS_dif_epithelial(Trophoblast-Stem-Cell)	Epithelial	Fetal
TS_Mrp155_high(Trophoblast-Stem-Cell)	Epithelial	Fetal
TS_Mrpl12_high(Trophoblast-Stem-Cell)	Epithelial	Fetal
TS_Rps28_high(Trophoblast-Stem-Cell)	Epithelial	Fetal
Tuft cell(Stomach)	Epithelial	Others
Umbrella cell(Bladder)	Epithelial	Others
Ureteric epithelium(Kidney)	Epithelial	Others
Urothelium(Bladder)	Epithelial	Others
Vascular and Leptomeningeal cells(Arc-Me)	Endothelial	Others
Vascular endothelial cell(Bladder)	Endothelial	Others
Vascular Endothelial cell(Neonatal_Brain)	Endothelial	Others
Vascular endothelial cell(Neonatal-Heart)	Endothelial	Others
Vascular endothelium(Retina)	Endothelial	Others
Vascular smooth muscle progenitor cell(Bladder)	Endothelial	Others
Ventricle cardiomyocyte_Kcnj8 high(Neonatal-Heart)	Mesenchymal	Others
β-cell(Pancreas)	Epithelial	Others

## Sheet: Fig.2D.Human.denovo.modules
Gene	Module
SFTPC	4
SCGB1A1	17
XIST	7
SFTPA1	4
TFF1	10
BPIFB2	10
SFTPA2	4
DEFB1	2
SCGB3A1	17
AGER	8
SFTPB	4
HPGD	2
RTKN2	8
IGKC	7
PLCG2	7
TMEM176A	2
HP	17
TFF3	10
TMEM176B	2
SCGB3A2	15
AKR1C2	2
S100A9	2
IGHG4	7
FGB	2
SFTPD	4
HOXB-AS3	13
LINC00922	17
S100A4	9
SLPI	4
IFI27	22
BPIFB1	17
COL11A1	3
TAC3	6
CXCL14	12
NUPR2	9
IGHG3	7
PGC	4
HMGB3	2
C20orf85	1
IGFBP5	2
IGFBP3	2
C9orf24	1
CD177	10
PEBP4	4
SERPINA1	17
C1orf194	1
TNNC2	12
PIGR	4
NAPSA	4
C15orf48	12
MALAT1	2
CST6	9
PRG4	18
ECM1	7
RPS4Y1	15
FAM183A	1
AKR1B1	7
TPPP3	1
DNAAF1	1
CLDN18	4
RNASE1	4
PTGIS	18
C11orf88	1
GTSF1	6
CLDN10	2
CAV1	8
KRT6A	9
AGR2	2
LAMP3	4
MUC5B	17
FABP5	4
SPOCK2	8
SNTN	1
CAPSL	1
MORN5	1
PLA2G1B	4
FGG	2
RSPH1	1
ZG16B	10
CP	2
C16orf89	4
IGLC2	7
FAM92B	1
HOPX	4
MS4A8	1
CDKN2A	22
C8orf4	2
PLA2G2A	18
SLC34A2	4
OTOS	10
CDH6	3
C2orf40	1
BPIFA1	10
DYNLRB2	1
HLA-DRB1	4
C3	4
EGFL6	18
WIF1	4
NUPR1	4
LY6D	12
TFPI2	17
HLA-DRA	4
ADIRF	4
NQO1	2
LRRK2	4
AQP5	17
KLK11	16
FGA	2
AKR1C3	2
CHI3L1	17
ZMYND10	1
C5orf49	1
AGR3	15
RP11-157E21.1	7
S100P	12
IGF2	9
C11orf97	1
CXCL2	2
UPK2	6
CYP4B1	1
ASS1	12
AC013264.2	1
ITLN2	8
HHIP	4
CTSE	17
FAM216B	1
HSPA1A	7
MT1X	9
C4BPA	4
GGTLC1	4
LRRIQ1	1
SOD3	10
CCDC78	1
ROPN1L	1
TCN1	9
MT2A	9
IGHA1	7
CTSH	4
BIRC3	12
NKX2-8	10
CCDC170	1
ERICH3	1
LGALS1	2
ABCA3	4
CD74	4
CCK	6
CFAP126	1
TEKT1	1
AREG	17
CRLF1	2
BMP1	7
MS4A15	6
S100A2	9
FAM9C	3
STMN1	6
COL1A1	9
LGALS4	10
WDR38	1
IGFBP7	1
TIMP3	2
CATSPERD	1
NDRG1	2
TRPS1	2
OMG	1
NEAT1	2
DNAH12	1
CAPS	1
EFCAB1	1
MDFI	6
CDA	13
HSPA6	7
VSTM2L	2
TM4SF4	17
FGF19	22
WFDC3	9
EDNRB	3
SLC7A10	6
CRABP2	12
EGR1	15
ERO1A	9
GPX3	13
PSCA	12
FOLR1	4
CLDN6	6
CAPN13	17
VIM	3
MT1E	9
CFAP157	1
TSPAN19	1
AQP4	4
KRT20	16
COL3A1	3
RGS4	16
LRRC36	7
CFAP73	1
HTR2B	10
TSHZ2	16
CDHR3	1
BEX1	10
KLK6	9
FAM166B	1
MYL9	8
CCDC17	1
ISG15	22
PCSK1N	9
LDLRAD1	1
PIFO	1
C11orf96	4
LRRC46	1
RP11-356K23.1	1
CHST9	1
TUBA4B	1
TUBB2B	3
TMEM190	1
CFAP53	1
SPINK5	17
KLF6	2
CA2	7
IFI6	22
TEPP	7
CCDC146	1
FGL1	2
HLA-DPA1	4
ID1	6
LPCAT1	4
NTS	7
AQP3	7
EGLN3	2
RSPH9	1
UPK3B	8
HLA-DPB1	4
TDRD1	6
CXCL17	4
CEACAM5	16
IGLC3	7
SFTA1P	4
TGM2	12
SAA1	22
DMBT1	7
FABP6	1
FAM83A	12
ENKUR	1
AQP1	4
SELENBP1	4
CFAP43	1
ANXA1	9
S100A14	12
ASRGL1	16
NMU	13
ZFAS1	12
C9orf135	1
HIST1H1C	6
MGP	13
C9orf116	1
CYP2F1	17
TNNC1	8
NEURL1	3
PTGS2	2
C12orf75	1
DRC3	1
LCN2	22
TUSC3	2
CLDN2	7
EMP2	2
PAEP	9
TNC	17
HLA-DRB5	14
HYDIN	1
CAMK2B	22
SCGB2A1	17
NFKBIA	16
GMDS	7
SOX4	6
CLIC3	4
CLU	4
SAXO2	1
GSTA1	1
CALD1	2
FOXG1	3
GKN2	4
TNNT1	2
RHOBTB3	2
ZBBX	1
CPM	4
RP11-259K15.2	10
DUSP4	2
KRT7	12
PLAT	22
LTF	17
GCG	3
C22orf15	1
DES	18
DNAH9	1
CFAP52	1
NNMT	17
FBXO2	12
TMEM45A	17
POU3F4	3
RP11-295M3.4	1
SPAG6	1
CD24	9
ALDH1A1	1
SLC25A37	2
NEK5	1
C6orf118	1
NET1	2
SLC39A8	4
TEKT2	1
NRN1	9
RIIAD1	1
CYP3A5	7
BASP1	6
TKTL1	-1
PPP1R14A	6
CLIC5	8
HOXB9	13
COL2A1	6
SNCG	9
IGFBP2	1
AHNAK2	9
HLA-G	9
RSPH4A	1
POU6F2	7
CES1	1
ANKRD29	8
MAF	9
WSB1	21
TSPAN1	1
CDH17	10
GDF15	2
GNG11	17
CDHR4	1
DRC1	1
PGF	10
DYDC2	1
TSPAN8	9
HOXB2	13
TBX10	10
STOML3	1
EFEMP1	6
SERPINF1	16
SFTA2	4
APOE	6
FCGBP	-1
ANKRD66	1
TCTEX1D4	1
STMN2	3
CPB2	4
KRT17	22
NAPRT	12
VWA3B	1
SUSD2	4
HIST1H2AC	6
MSMB	17
ID2	6
FAM3B	10
EREG	17
SPAG17	1
PHGDH	13
CSAG1	6
FMO2	8
TPM2	6
RGS16	4
ATF3	15
LINC01088	16
LINC01419	22
KCNQ1OT1	21
CCDC153	1
MMP7	12
ALPPL2	6
GPX2	17
PACRG	1
GLRX	2
STMND1	1
AKAP14	1
MSLN	6
TRPM4	16
NGFRAP1	10
ODF3B	1
DLC1	4
IL32	22
CEACAM6	17
NRIP3	7
PRR29	1
FOSB	15
C19orf33	22
PLAC8	1
SPAG4	9
TTR	10
HLA-DQB1	9
CXCL8	17
ARMC3	1
ATP5C1	2
HMGA1	6
NRGN	17
FAM159B	2
SLC2A3	6
FOXJ1	1
SPTSSA	16
PRSS3	10
CFAP45	1
CDC20B	1
TMC5	2
DTHD1	1
DCDC2B	1
FOS	15
QPRT	10
TFPI	17
CCL20	2
RARRES1	2
SNHG7	12
FAM81B	1
TM4SF1	15
CCDC39	1
MAGEA4	23
SNHG25	16
FAM229B	1
CAV2	8
DNAI2	1
IL13RA2	18
CDKN3	5
SPEF1	1
CPS1	23
SLC26A2	16
SMC4	2
PCP4	2
SERPINB3	17
NR4A1	15
ID3	6
EFCAB10	1
CXCL1	17
LAMP5	3
HIF3A	6
LIMCH1	2
RP4-666F24.3	1
TUBB	6
CCDC74A	1
MDK	13
HSD17B6	4
CACNA2D2	4
LRRC10B	1
SPP1	14
CCDC173	1
TSPAN13	2
HIST1H2AE	6
S100A8	-1
CDH2	2
CRYM	16
WFDC2	17
GATA6-AS1	7
GPR85	7
LHX9	16
CSF3R	4
UBE2C	5
CALB2	18
BST2	17
FAM177A1	16
TCTEX1D1	1
GADD45B	15
PLTP	10
MACROD2	7
PCDH9	3
PPP1R14B	12
SPATA18	1
MEG3	17
IGFL2	7
TIMP1	9
ID4	6
AKAP12	2
S100A5	13
VCAN	7
MARCKSL1	2
NEK10	1
MT-ND3	21
MRPS31	1
EFHC1	1
HSPH1	17
MUC5AC	17
TNFAIP2	12
BIRC5	5
PPP1R42	1
NPC2	4
AKR1C1	2
VEGFA	9
GRM1	3
CD44	4
CCDC80	18
CYR61	15
IFITM2	17
NCKAP5	8
GAS6	8
C10orf107	1
LY6E	2
COL1A2	18
MARCKS	1
AC008268.1	4
KIAA0101	5
TTLL10	1
PHACTR2	6
APOC1	6
COL5A2	3
RP1	1
RAMP1	10
C11orf16	1
SFTA3	4
CCND1	12
GATA3	2
QSOX1	4
TEX11	7
ZFP36	15
AZGP1	12
HILPDA	9
ALOX15	1
DNAH5	1
KRT23	22
LBP	-1
CEBPD	2
RGS22	1
IRX2	4
C8orf22	10
PLAU	12
RBM17	2
CYB5A	13
IGHG1	7
TOP2A	5
KRT5	9
FHAD1	1
CEMIP	18
PRSS23	9
SPAG8	1
CYBRD1	4
CKB	1
SERPING1	6
CA12	4
RP1-60O19.1	4
CRIP1	9
IFI44L	17
CRABP1	6
FSTL1	6
HLA-A	9
CD55	15
FBXO32	9
C21orf58	1
DNAI1	1
TUBA1A	1
MT-CYB	21
TK1	5
MNS1	1
GPM6A	8
IGF2BP2	6
S100A16	9
GPC3	16
RND3	9
ZFHX4	3
IFT57	1
ANXA3	8
DLEC1	1
CEP126	1
CH25H	12
RP11-275I14.4	1
ATP10B	17
SEPP1	6
ASAH1	2
SRGAP3-AS2	1
SLC10A2	4
DNAH7	1
FXYD2	17
AK1	4
ACHE	13
RP11-101E5.1	1
PON3	13
ARPC1B	13
KIF19	1
MT-ATP6	21
VAMP5	13
PTTG1	5
KRT81	22
MT-ND1	21
PIH1D3	1
GPR162	1
ASNS	13
PGM2L1	2
BEX2	10
HMGB2	5
LL22NC03-N95F10.1	4
SEMA3B	8
ATP6V1B1	6
EPHA3	3
SHISA3	17
STEAP4	4
GOLT1A	2
MT-ND2	21
FLNA	9
SPRR1B	12
C4orf22	1
GPSM3	10
DUSP5	15
PDZK1IP1	2
UBE2S	5
HEY1	3
LINC00958	10
IFI16	16
SUCNR1	16
DNAAF3	1
PHLDA1	17
EPHX1	13
WDR78	1
MAGEA3	6
GPRC5A	8
XBP1	2
SAA2	22
NUSAP1	5
IL37	13
DNAH6	1
DLX2	3
ANKRD36C	16
PPIL6	1
JUN	15
C7orf57	1
BTG2	15
COL6A2	9
RP11-1008C21.1	1
FAM133A	22
PDE4C	15
MT-ND5	21
TNFAIP8L1	1
CCDC65	1
DDIT4	9
CCDC74B	1
ABCA8	8
CFAP70	1
C6	1
SEMA5A	8
ANKUB1	1
THSD7A	6
OLFML3	17
LRRC71	1
SLC22A4	1
ASPH	17
CFAP100	1
STK33	1
ATP11A	4
DYNC2H1	1
SPA17	1
CA9	2
TXNIP	4
LYZ	14
ICAM1	15
ADGB	1
LECT1	22
FXYD3	8
AXL	6
SDF2L1	2
CCT6A	9
HOXB6	13
DHCR24	4
MAP1B	16
POU3F2	3
MT-ND4	21
KRT16	9
C1orf158	1
PDPN	8
WDR54	1
TPX2	5
SOX2	1
VSIG2	10
CCDC190	1
AURKB	5
SEC61G	9
IGFBP6	13
SCD	4
BCAM	6
LAMA4	3
RP4-539M6.14	1
SPRR3	12
AP3S1	12
CD9	13
LYPD2	17
FILIP1	15
ITIH2	2
DNALI1	1
TTN	4
CETN2	1
KRT19	12
CTGF	1
VWA3A	1
DSP	9
UGDH	2
TMEM231	1
ELF3	2
EGFR	9
FKBP3	9
DAB2	18
CD59	9
CCDC181	1
CENPF	5
GSTM3	13
RP11-620J15.3	1
DCDC1	1
CYP1B1	17
MET	13
SCEL	8
SYT8	9
SPAG11B	10
LDHB	13
MT-CO3	21
PTN	2
NCOA7	15
CDCA7	7
UGT2B11	10
CD52	14
RGCC	1
CENPM	1
FAM179A	1
PPM1N	15
MAATS1	1
SLC6A14	4
FAM227A	1
MT-CO1	21
VCAM1	3
CSTA	12
NWD1	1
KLF4	15
DENND3	8
COL4A3	8
CD164L2	1
C1QA	14
IER2	15
HSPA1B	7
C11orf70	1
TYMS	5
CITED2	4
SLC5A3	12
FSCN1	22
JUND	15
TNNT3	23
NPW	23
ARG2	9
MARCO	14
IQCG	1
LGALS3	9
BAALC	16
CCDC114	1
CADM2	3
SFN	12
MORN2	1
MAL2	2
CADM1	10
NRG1	3
TUBA1B	5
SPARC	8
SPC25	5
FABP4	14
NME5	1
ADM	9
SCPEP1	9
DAW1	1
SALL4	3
MALL	4
MMP10	18
SLC1A7	7
TWIST1	3
PFN2	13
CTSC	9
ARHGAP5	16
TMEM232	1
HN1	5
CEBPA	4
ZFP36L1	9
CDC20	5
RRM2	5
METTL7A	1
TTC25	1
GJA1	8
NDUFA4L2	22
PHLDA2	12
SLC25A21-AS1	10
TREM1	9
PIP	2
HLA-DQA2	14
SLC5A8	7
MRPL36	2
CLDN3	9
MORN3	1
BMP2	4
B3GNT7	12
GDI2	2
SERTAD1	15
LMO7	8
GSTA2	1
SPINK4	7
EMP1	12
UBXN10	1
SPINK1	16
TYROBP	14
RARRES2	8
LAPTM4B	10
AGT	2
IRX3	4
RRAD	15
FN1	13
LINC01571	1
HLA-DQB2	16
FMO3	22
HIST1H2BG	6
MT-CO2	21
MBIP	10
JUNB	15
MDH1B	1
CCNB2	5
MT1F	9
CRIP2	12
AC009133.12	15
SOCS3	15
POLR2J3	21
CCNB1	5
NELL2	1
FAM3C	19
LINC01551	3
PSMD1	10
CENPA	5
PDLIM2	12
KRT15	12
NOVA1	-1
WARS	9
HLA-B	9
TNFSF10	17
DNAJB1	7
SLC6A3	13
TTLL9	1
SPEF2	1
MAPK15	1
MCEMP1	14
CDK1	5
GAPDH	19
GGCT	2
DHRS9	22
S100A13	9
APOD	9
ATP6V1C2	13
NFKBIZ	15
SLC6A20	7
RMRP	7
VMO1	17
MGST1	13
MTDH	2
SNHG8	12
LOX	18
UPK1B	18
CCL18	14
GSN	9
IFITM3	17
HIST1H2BC	6
LDHA	19
CHCHD2	9
ZWINT	5
LKAAEAR1	1
PBK	5
RAB11FIP1	8
PLIN2	22
PGK1	19
SERPINE2	9
AARD	4
MUC1	21
TACSTD2	8
XAGE2	6
HES1	17
FAM188B	13
NDUFS6	2
DST	9
KLK5	22
ITGA3	9
TCTEX1D2	1
PRR9	18
C1QB	14
SLC16A3	19
CDH7	3
LIPH	6
EPPIN	1
CCNO	1
UPP1	13
SOD2	4
SYCP2	22
TARID	23
ADH1C	17
CAT	4
PLD3	4
MIF	19
C10orf10	9
CRYAB	8
SCP2	2
WDR11	6
HLA-C	9
SARAF	2
CST3	9
AKR7A3	2
CFAP57	1
CDH10	6
C1R	12
MUC21	13
DUSP6	9
CPA4	18
LAMA3	8
NOX5	9
BRI3	13
ALCAM	2
ARHGDIB	13
PCK1	23
TGFBR2	7
MMP1	7
SPX	23
SPATA17	1
HLA-DQA1	14
PAX6	3
DZIP1L	1
PALMD	1
BTG1	15
PDLIM3	22
PRDX1	13
KIF9	1
MTRNR2L1	12
MYRF	8
TSC22D1	15
ARHGEF26	8
SLC44A4	1
INADL	7
SDC4	4
DUSP1	15
SERPIND1	7
CXCL6	17
MT-ND4L	21
ALDOA	19
VSIG1	7
FDCSP	20
BNIP3L	2
SUMF2	9
ALB	22
GEM	15
SMC3	6
TMEM125	4
CCL2	14
PTMS	2
JCHAIN	7
SERPINB2	12
MRPS6	12
REG1A	22
UBE2T	5
FXYD5	12
F3	4
ALDH3B1	1
S100A6	9
TNFRSF12A	12
SULT1A1	10
TMEM45B	10
WDR49	1
S100A10	19
CNTNAP2	12
CKS1B	5
RP11-71N10.1	3
REG4	10
RBP1	6
PPIB	2
PI3	23
FTL	2
CASC1	1
MBNL1	13
FABP3	6
SPRR2D	17
CCNA2	5
RARRES3	22
GLUL	16
TNS1	8
UGCG	7
FABP7	13
DZIP3	1
CCNL1	15
GBAS	9
SLC40A1	13
FCER1G	14
TMEM100	22
ATP1B1	2
LINC00685	7
LRRC23	1
RP11-347J14.7	1
NUCB2	10
AHNAK	8
RPL36A	11
MICALCL	7
CD47	1
NPNT	6
CSTB	12
GPAT4	2
FAM83D	5
DBI	4
PPP1R32	1
COL4A2	8
UBB	10
PEG10	13
GADD45A	17
RAP1B	22
KRT13	12
KLK7	9
ANOS1	8
SERPINB4	18
C1orf141	1
HBB	-1
NAMPT	2
PLEKHA1	6
HEXIM1	15
ADRB2	15
HEG1	8
PSMA3	9
KLK12	10
DAPK2	8
DNM3OS	3
PPP1R15A	15
ECT2L	1
EIF4EBP1	13
C1orf168	1
MAFB	15
RHOB	15
CCT5	13
HBA2	-1
NUP107	22
TSNAXIP1	1
TMED9	2
HSPB1	12
AKAP9	21
PLA2G16	6
SDPR	8
SCNN1B	7
DHRS2	-1
TEX26	1
OCIAD2	12
RGS2	7
SRGN	14
CTCFL	-1
SLC6A8	13
BMX	7
PFKFB3	2
CTSD	9
RP11-467L13.7	17
TAGLN2	16
SBSPON	2
CCT2	22
HMMR	5
SDK2	7
HMGN3	1
TMEM67	1
LGALS3BP	9
PKM	19
NEDD4L	15
IER3	17
KITLG	7
TGFBI	2
ICAM4	1
TMEM59	13
MESP1	12
CXCL3	17
N4BP2L2	21
RPS10	11
WDR93	1
MAD2L1	5
SERPINB7	18
HIST1H4C	9
SOX9	9
CTSV	9
ERRFI1	17
FOLR3	23
SNRPD3	6
SRD5A3	9
PON2	12
TTLL7	8
AK9	1
IGDCC3	6
ORM1	4
COL12A1	8
RP11-60L3.6	1
CALM1	9
HSD17B13	1
GPX7	6
TCHH	1
RNASET2	13
PLP2	13
RND1	4
HSP90AA1	19
BNIP3	19
UACA	2
G0S2	12
BAZ1A	16
H2AFV	5
ATP8A1	4
WFS1	8
FXYD1	1
SNCA	3
NTHL1	16
CYBA	9
RP11-395B7.4	1
CPVL	13
SQSTM1	2
EMP3	3
MUC12	1
RP4-777O23.1	-1
ZFP36L2	13
ANKRD37	1
SLC2A1	9
MFAP5	23
NUF2	5
SEC11C	10
CLEC2B	2
SEPT7	2
MS4A7	14
MSR1	14
CH17-360D5.2	8
BPIFA2	7
FOXA1	2
SLC39A10	7
GNLY	17
CLDN4	9
COPS6	13
SLC25A6	11
C7orf50	13
NEK2	5
DUSP23	16
PSMB9	22
SCAND1	22
H2AFZ	5
CHCHD10	16
NDUFB9	9
HIST1H2BJ	6
TMED10	9
ACTN4	22
CHD6	9
CYSTM1	16
PNISR	21
ANGPTL4	9
ENSA	2
NEU1	13
DAD1	9
KRT6B	9
ANXA2	19
CNOT2	22
NME1	5
LST1	14
PDCD6	13
LAPTM5	14
FCGR3A	14
CCNA1	1
SERPINB1	9
PERP	9
C1orf167	4
DLK1	22
SOX5	7
BRDT	6
IRF1	15
NTM	8
NDUFS5	13
H2AFJ	1
COL8A1	8
ROMO1	22
PSENEN	1
ALOX5AP	14
RAC1	13
TPI1	19
TSC22D3	12
C1QC	14
DHRS3	13
PEBP1	13
VASP	6
KHDRBS2	6
FLRT3	4
AGTR2	4
POLR2J	13
SLIRP	9
ZEB2	3
MDH2	13
HOOK2	21
NEDD9	15
RP1-78O14.1	8
PCAT19	1
MUC15	1
DOC2A	1
MT1M	13
ATOH8	8
MT1G	13
SLC1A6	6
SLC4A11	12
VIL1	10
RPA3	5
RAB3IP	22
TKT	2
TUBA4A	9
ECH1	6
NDNF	8
TMSB15A	3
ABCA1	8
STC1	17
GOLGA8A	8
CACNG6	1
GSTA3	1
FRZB	3
CKS2	5
TPM1	16
SSB	6
TRIM31	12
CD68	14
IFRD1	7
IL6	17
ENO1	19
SRPX	7
LGALS7B	22
PRRT2	7
ITM2A	10
SEMA6D	8
VMP1	21
SPTSSB	6
PRSS2	12
BCO2	1
RPS21	22
S100A1	13
LRRC74B	1
MCOLN3	6
SOSTDC1	3
GADD45G	16
AIF1	14
SAT1	15
MGC39584	23
SNRPD2	6
NKG7	14
EIF5A	9
ARGLU1	21
MATN3	8
CD37	14
HSPA8	19
PRRX1	16
VNN2	10
SH3BGRL3	12
PRR4	21
PKDCC	10
RP11-865I6.2	3
TCEA1	13
RANBP1	5
WISP2	23
KPNA2	5
CLDN7	13
KDELR2	19
RBP4	2
DDIT3	9
PSMA7	19
MGAT3	8
TMSB10	19
MTRNR2L8	21
MEOX2	3
HBA1	-1
KRT18	19
SULT1C4	10
SMIM22	16
PABPC1	12
EEF1D	12
FAM105A	8
TREML1	20
DUSP2	16
LAMB3	9
RPL26	11
EIF3E	11
FUS	21
GRK5	8
PPP1R3E	9
LAMP1	13
ITLN1	18
SPINT2	22
IFIT1	22
RBM39	21
BDNF	8
S100A11	19
AKR1B10	2
CTD-2314B22.1	10
FTH1	2
C6orf48	11
CIB1	1
LMNA	12
HMGB1	6
FBN3	6
OXTR	1
PHLDB2	8
FLJ22447	9
ALDH3A1	1
PRSS1	12
PLCXD2	8
NDUFA1	16
COL4A4	8
RUNX1T1	7
ANKRD1	8
PDIA4	19
PTGDS	23
EDN1	8
GRN	9
GPR171	12
DDR2	7
TXNDC17	19
RPL7	11
FTO	1
NKX2-1	4
GLYATL2	16
RPL8	11
KRTAP2-3	9
ABI3BP	8
GNG5	6
RPLP0	11
OVOS2	3
DKK1	22
CCNI	13
RP11-115D19.1	10
VSIG4	14
COL4A1	8
FSTL3	8
B2M	22
INTS6	15
TUBB4B	1
CDK5RAP3	7
SEC14L3	1
H1F0	2
CCL4	14
LSM5	5
ZDHHC3	4
PSMB1	13
GUK1	13
IGHA2	22
RPL39	11
RPL37	11
SEPW1	16
EPHA5-AS1	3
RPSA	11
ANXA4	10
CCL3	14
EZR	1
PART1	1
RP11-519G16.5	22
CCDC102B	3
RETN	14
TAGLN	8
MAGEA10	23
CRISP2	1
EFNA1	9
APLP2	4
GPR183	22
CNTD1	1
YBX1	6
KRT8	19
DYNLL1	1
RPS27L	14
CILP	18
CES3	7
HSP90B1	2
WWC2	8
PF4	20
MYC	9
ITGA9	7
RPL36	11
SLC4A1	7
PSMD8	6
CRISP3	17
PRF1	7
CST7	14
CD151	2
FOXA2	15
ATF7IP2	1
DCN	22
FBLN1	9
LINC01290	8
LBH	1
ACADVL	7
PDIA3	2
GMFG	14
CD63	13
SON	21
CTC-573N18.1	13
EPCAM	19
C6orf222	22
SCNN1G	7
GPNMB	13
SSR2	2
EEF1B2	11
SCAI	8
ADAMTS6	3
IGHM	7
SRI	13
PPIA	19
SNX3	13
CCL4L2	14
APOC3	23
RAN	5
FHL1	8
SUB1	6
GNAS	2
TPSB2	7
IK	1
HYAL1	8
UBC	19
RNF181	13
PDIA6	2
FXYD6	10
ANXA10	-1
RPL35A	11
DDX5	15
RIMKLB	23
RPS29	11
LINC00662	6
RP11-47L3.1	22
RPL12	11
IGHGP	7
TMSB4X	19
P4HB	2
KRTAP3-1	9
SNHG12	9
TXN	19
HMGN2	6
SLC1A1	8
GOLGA8B	8
BUD31	13
RPS2	11
ARL14	23
CKMT2	13
MORF4L1	6
RP11-160E2.6	21
MPO	23
RPL13	11
RPL31	11
ATP5J2	13
UQCRH	19
UQCR10	6
MUCL1	-1
RPL24	11
RP11-109J4.1	16
LAMC2	8
AADAC	15
CTD-2034I4.2	6
SLC5A9	8
RPL5	11
PTH1R	12
CDX2	10
C4orf3	9
CEBPB	17
RPL35	11
RPL21	11
SSR4	16
MYL12B	19
SYNDIG1L	7
RPS18	11
SNRPC	6
HMOX1	7
C14orf2	9
STX11	8
LIN28B	3
RPS12	11
SHFM1	13
PRDX2	13
GNB2L1	11
RPS26	14
ACTG1	19
SRP14	6
RPL4	11
HSPE1	19
TRAM1	12
ALPP	6
GBP1	22
APOBEC3A	12
NPM1	11
RPS17	11
SBSN	22
CCL5	14
MMP13	-1
RNU12	21
GSTP1	13
PRAP1	-1
CLIC1	6
GPX1	12
A2M	3
FAM189A2	8
ADI1	13
ATP5G3	6
RPL30	11
NAP1L1	16
CXCR4	14
C10orf67	1
GABRP	17
NDUFB11	13
CDO1	3
CXCL5	6
SEMA3E	8
TUBA1C	5
RGS18	20
SERPINE1	22
GPX4	11
RPS20	11
RPS28	11
CSF3	15
TRDC	18
CAPZA2	13
USMG5	16
RPS19	11
PTPRC	14
PCDH15	3
PSAP	13
PFN1	6
MYL12A	19
ONECUT2	10
RPL32	11
IFIT3	22
RPL14	11
COX6B1	6
RALYL	3
B4GALT1	12
CCL3L3	14
ATP5E	22
RPS4X	11
RP11-141J13.5	8
SLC25A5	16
SAP18	13
EIF3K	6
RPL37A	11
RPS3A	11
IDO1	22
CLEC2L	6
SESN1	8
ITM2B	17
RPL41	11
UFC1	1
RPL9	11
FAM46A	9
HINT1	19
RPS6	11
SLC6A4	8
NAALADL2-AS2	3
COX7B	16
TPT1	11
NDUFA4	13
HRASLS2	1
PPBP	20
GP9	20
RPS3	11
SLC14A1	10
OST4	16
RPL13A	11
RPLP1	11
RPL28	11
BSG	13
PSMA4	6
RNPC3	21
RPS7	11
LIMS2	8
CALM2	13
NPTX1	19
RPS5	11
ATP6V0E1	13
THUMPD3-AS1	21
LIN7A	8
SOD1	13
NACA	11
HSP90AB1	19
CYCS	19
CFL1	6
H3F3A	6
VAMP8	13
HNRNPH1	7
IL17C	12
RPS8	11
GDPD2	7
SMIM6	1
ADH6	1
CTNNB1	12
FAM153B	18
TOMM7	11
RP11-318G21.4	3
RPS24	11
NDUFB2	16
RPL34	11
RPS16	11
AC006262.5	10
NUCKS1	2
DYNLT1	13
SKP1	13
PPDPF	22
LTB	14
CCBE1	8
TUBB1	20
RPL38	11
RPL7A	11
RPS23	11
NKX6-1	10
SMCR5	7
RP11-473M20.16	7
LAPTM4A	13
MEIS2	3
RPL29	11
SNAI2	2
RPL6	11
THY1	18
STXBP6	8
NEXN	8
EEF2	11
CYP2A7	19
RPL18A	11
BTF3	11
LIPG	2
PKNOX2	10
RPS14	11
EEF1A1	11
ST6GALNAC5	8
BMP7	9
RP11-1143G9.4	14
FST	18
C1orf56	12
RPL3	11
ATPIF1	1
OSR1	18
DPPA2	6
RPL15	11
CR2	20
ACTB	19
RBP7	13
RP11-347P5.1	21
HSPA5	19
CFD	6
EDN2	22
HIST1H4H	2
RPL23A	11
CD3E	14
CTA-392E5.1	3
APOA1	4
POLR2L	14
CALML5	9
ADAMDEC1	20
ZMAT1	7
DSTN	19
ANKRD36B	16
RPS11	11
IL1RL1	22
TMBIM6	13
RPL27	11
RPS15	11
RPL23	11
TNFSF14	12
RPS13	11
RPL10A	11
RP11-501J20.5	20
RPS9	11
UQCR11	16
RPL22	11
INHA	23
IFIT2	22
CD2	14
RP11-138A9.2	7
SRSF7	21
RPS27	11
VIT	20
TRAC	14
DLX5	-1
IL7R	14
MT1A	9
RUNX1	17
MYL6	19
CXCL13	20
CD3D	14
RP11-505E24.2	6
RGS1	14
ARHGAP36	17
CTSL	13
B3GAT2	7
ABCC9	3
RP11-420N3.2	18
RPL36AL	9
UQCRQ	16
RPL11	11
C7	-1
TRBC1	14
LINC01122	3
LUM	3
RP11-27M24.1	8
HIST1H3G	6
RP1-313I6.12	9
RPL19	11
RPL10	11
CD69	14
PRDX5	1
HES7	3
ARL6IP1	5
COX7A2	16
RPS27A	11
PDE7B	7
HNRNPA1	11
MT1H	18
RP11-727F15.9	9
RPL18	11
EBF2	7
RP11-123B3.2	6
COX4I1	16
COX7C	16
COL25A1	23
ACKR4	8
CNTN6	8
KLRB1	14
PTMA	11
HNRNPA2B1	5
RPS25	11
H3F3B	19
SNAI1	9
HIST1H2BN	9
GZMH	14
IL1B	14
GUCA2B	23
RPLP2	11
ENPP2	18
RP5-1092A3.4	1
PTCRA	20
GZMB	14
LYNX1	17
EIF1	11
NPAS3	3
TBCA	16
FGFBP2	14
TNFRSF8	10
RPL27A	11
GZMA	14
SERF2	19
TWIST2	15
RPS15A	11
COX6C	19
ART3	10
IGHE	23
OPA3	21
KCTD19	7
MAGEA1	6
CYB5D2	9
KRT14	9
HAPLN1	3
FCER2	20
COX6A1	13
UQCRB	19
NPPC	6
SPP2	10
SGCG	6
ATP5G2	11
MS4A6A	14
SERTM1	8
RP11-693J15.6	3
CALR	19
TRBC2	14
FXYD6-FXYD2	23
RP11-2N1.2	8
ASB15	7
TCEB2	16
LAX1	7
SCGB1D2	17
INSL4	23
RP11-3B12.5	22
DLX2-AS1	3
BGN	18
RS1	8
C2orf91	8
COL4A5	8
PAGE5	23
PENK	-1
MIR99AHG	1
RBP2	8
RP11-2N1.3	8
SCGN	10
CLEC1B	20
CACNG8	3
UBA52	11
TRGC1	14
HRAT92	13
CST5	8
BANCR	8
HRCT1	8
HNF4A	23
KCNT2	8
DNMT3B	6
SLCO1A2	8
PHKG1	9
UGT2B15	19
NEFM	9
CD79A	3
CST1	23
KCNMB1	8
RP11-433J8.1	1
C6orf25	20
RP11-144A16.8	1
AC009120.10	7
TAS2R4	7
RP11-371A19.2	8
CYP24A1	17
RBP5	20
MIA	1
FALEC	7
GRM3	7
DEFB4A	-1
C11orf53	1
AGMO	10
KLRD1	14
ZNRF3-AS1	7
MS4A1	3
RFPL4B	3
WNT3A	8
FAU	11
ZNF676	-1
RBPJL	6
SELP	20
SMIM24	23
CGA	19
AP000431.2	10
S100A7	22
RP11-80I3.1	7
MYH11	7
MPRIP-AS1	7
RP11-346D14.1	7
CYP2A6	19
TAC1	3
TDO2	3
GS1-600G8.5	14
MMP9	22
RP11-486G15.2	6
HEPACAM2	6
RP11-725P16.2	6
LINC00162	8
OASL	22
MILR1	17
GIMAP7	14
PLCL1	8
IBSP	10
FRMD3	8
TNMD	9
RP11-1055B8.9	3
SCUBE1	8
GOLGA8R	6
FERMT3	14
RP5-881L22.5	1
RP11-16K12.1	7
CALB1	3
ACKR3	8
MZB1	7
RP4-555D20.2	8
MDGA1	8
AP001189.4	20
BIRC7	23
SNX22	8
GRAP2	20
RP11-796E2.4	3
PHGR1	23
PNCK	7
SLC7A3	3
CXCL10	3
CT45A10	23
CMTM5	20
NEFL	13
CYTL1	18
PLP1	-1
SLC1A3	-1
SIAH3	1
PRSS57	8
MT3	1
ACRBP	20
HOTAIR	6
GPR82	7
ACTA2	18
GPC5-AS1	1
SH3GL3	8
IGHG2	7
CDH4	3
LHFPL4	7
SFRP4	3
SOX3	3
TULP2	7
RP11-214O1.3	7
AC006273.5	1
RP11-587P21.2	3
GP1BA	20
RP11-834C11.11	7
TMIGD3	22
DBX2	3
CCL19	20
ABCD2	1
ANKRD60	-1
MAP3K7CL	20
HGF	19
TPSAB1	8
OAZ1	14
SERPINA6	1
MAPK4	8
AC017104.2	7
HOXA9	13
SULT1B1	16
Z82214.3	1
AC006273.4	8
SYCP3	6
PDE3B	6
LDB2	18
ASCL1	-1
DCAF8L1	22
GZMK	14
SLC26A5	7
USH2A	3
LATS2-AS1	10
S100B	-1
RGS13	8
TSIX	7
RGS9	20
RP11-242J7.1	18
RP1-283K11.2	23
RP11-47I22.2	9
ADGRE3	-1
TMEM78	7
AC104534.2	-1
ZNF521	7
IGFBP1	23
SCARA5	23
NUP210L	7
HOGA1	10
RUNX2	22
ZNF665	7
CTD-2313J17.6	15
MATK	14
RP11-444D3.1	7
LINC00324	7
CPA3	8
KIF17	1
RP11-330M19.1	7
CCR7	14
CCL13	14
HPGDS	8
SLC2A14	6
AP000487.4	7
LA16c-431H6.6	21
FRY-AS1	7
COL9A1	-1
SFRP2	20
RP11-67K19.3	7
MED4-AS1	8
MMP12	-1
RBFOX1	7
LGI4	7
LINC00971	8
CFHR1	3
CCL21	20
FREM3	8
CCL26	22
RP11-240G22.5	7
RP11-902B17.1	7
P2RX1	8
LINC00970	7
PTPRQ	8
RGS5	16
RP11-713N11.6	1
PAGE2	23
NAV2-AS2	8
RP11-611O2.5	7
MS4A2	8
RP11-399K21.13	3
OSBPL10-AS1	7
RP11-138P22.1	7
RP11-703H8.9	23
C9orf173-AS1	7
ACOT12	3
RP11-256I23.2	13
COX7A1	18
IHH	8
ABCB5	7
AP000692.10	17
ZEB1	18
LINC00982	8
CALCA	-1
RP13-577H12.2	8
RP13-497K6.1	8
RP11-338I21.1	9
OLFM4	9
SPOCK1	1
ERVV-2	-1
PMCH	16
RCSD1	8
RP3-333H23.8	17
ECSCR	14
RP11-110I1.11	6
LINC00959	7
SLFNL1	15
CEACAM8	-1
CCL7	22
CTD-3064H18.4	-1
RP11-379B8.1	13
RP11-603J24.14	-1
RP11-158H5.8	7
CPED1	8
GYPE	8
AC025016.1	6
RP11-180C1.1	3
C8A	22
CXCL9	22
TMEM266	9
FCN1	14
AP000708.1	7
[truncated: 357 more rows]

## Sheet: Fig.2DE.Human.module.annotation
Modules	Name	Label genes
Module1	Lung_ciliated_1	FOXJ1, DNAH7, DNAAF1
Module2	Hepatocyte	AKR1C1, GLRX, FGG
Module3	Neural_crest	DLX2, PAX6, SNCB
Module4	Lung_AT2	NKX2-1,SFTPB, SFTPC
Module5	Cell_cycle	HMGB2, TOP2A, AURKB
Module6	Gamete	DMRT1, MAGEA1, BRDT
Module7	Immune_B	IGHG4, IGLC3, JCHAIN
Module8	Lung_AT1	AGER, CAV1, PDPN
Module9	Lung_squamous	CLDN4, KRT6A, FLNA
Module10	Lung_goblet	TFF1, TFF3, PRSS3
Module11	Ribosome	NPM1, RPS5, RPL5
Module12	Lung_secretory	PSCA, CSTA, CSTB
Module13	Neuronal	HOXA9, NEFL, ACHE
Module14	Immune_phagocytes	FCER1G, CXCR4, LYZ
Module15	Lung_bronchous	FOXA2, ICAM1, TM4SF1
Module16	GI_tract	CEACAM5, PDX1, KRT20
Module17	Lung_ciliated_2	MUC5B, TNC, RUNX1
Module18	Early_EMT	ACTA2, ZEB1, MMP10
Module19	Energy_production	ALDOA, PKM, PGK1
Module20	Immune_NK	FCER2, CCL17, CXCL13
Module21	Mitochondria	MT-CYB, MT-ND2, MT-CO1
Module22	Lung_infAT2	IFI6, IFIT1, ISG15
Module23	Lung_AEP	HNF4A, CHRNA7, AFP

## Sheet: Fig.6H.Human.invivo.scoring.
Module	Gene
Club	SCGB1A1
Club	SCGB1A2
Club	SCGB3A1
Club	SCGB3A2
Club	CYP2F2
Club	KRT8
Ciliated	TM4SF1
Ciliated	MUC5B
Ciliated	MUC5AB
Ciliated	MUC5C
Ciliated	CEACAM1
Ciliated	CD44
Ciliated	ELF3
Ciliated	VIL1
Alveolar	CEBPA
Alveolar	CEBPB
Alveolar	SFTPC
Alveolar	SFTPB
Alveolar	SFTPA1
Alveolar	SFTPA2
Alveolar	LAMP3
Alveolar	HOPX
Alveolar	AGER
Alveolar	PDPN
Alveolar	HNF4A
Alveolar	BMP4
Alveolar	MUC20
Alveolar	SLC34A2
Alveolar	LPCAT1
Alveolar	LRP2
Alveolar	TJP2
Endocrinal	MUC3
Endocrinal	TFF1
Endocrinal	TFF2
Endocrinal	TFF3
Endocrinal	BPIFB2
Endocrinal	LCN2
Endocrinal	EPCAM
Endocrinal	KRT8
Endocrinal	SOX17
Lung	NKX2-1
Lung	SOX9
Primary	CD24A
Primary	GDF15
Primary	APOE
Cldn4+	TM4SF1
Cldn4+	CLDN4
Cldn4+	SLC4A11
Cldn4+	EPCAM
Cldn4+	CDH1
EarlyEMT	CDH13
EarlyEMT	CAV1
EarlyEMT	PTGS2
EarlyEMT	IL24
EMT	ONECUT2
EMT	VIM
EMT	LGALS1
EMT	ZEB1
EMT	TWIST1
EMT	TWIST2
EMT	SNAI2
EMT	SNAI1
EMT	ZEB2
EMT	GPX3
EMT	CCND2
EMT	CALD1
LateEMT	TIMP3
LateEMT	COL4A3
Mesenchymal	FN1
Mesenchymal	TNC
Mesenchymal	LTBP2
Mesenchymal	MMP10
Mesenchymal	RUNX1
Mesenchymal	RUNX2
Mesenchymal	CTGF
Mesenchymal	BMP7
Mesenchymal	PKM
Myofibroblast	ACTA2
Myofibroblast	MYL9
Myofibroblast	PDHA1
Myofibroblast	ATP5B
Myofibroblast	ATF4
Myofibroblast	AXL
Myofibroblast	MYC
Fetal	TEAD3
Fetal	TEAD4
Fetal	EGFR
Fetal	MEST
Fetal	PEG10
Fetal	FOLR1
Fetal	SDC1
Fetal	GATA3
Fetal	EOMES
Neuroglial	OVOL1
Neuroglial	GATA3
Neuroglial	SNAI2
Neuroglial	SPON1
Neuroglial	ARHGEF40
Neuroglial	LAMB1
Neuroglial	SPHK1
Neuroglial	ACADL
Neuroglial	SLC2A3
Neuroglial	CLIC4
Endothelial	CD34
Endothelial	PECAM1
Endothelial	MCAM
Endothelial	ANGPTL2
Endothelial	ANGPTL4
Endothelial	ADAMTS1
Endothelial	COL4A1
Endothelial	SPARC
Endothelial	VCAN
Endothelial	TGFBI
Endothelial	STAT3
Endothelial	ZEB1
Alternative	ENO2
Alternative	TFF1
Alternative	CLDN10
Alternative	EGFL7
Alternative	PRSS1
Alternative	PRSS3
Alternative	PSAP
Alternative	KLF5
Alternative	AGR2
Alternative	LCN2
Alternative	KRT18
Alternative	BMP7
Alternative	RUNX1
Alternative	RUNX2
Alternative	CDX1
Alternative	PDX1
Alternative	CDX2
Alternative	OSR1
Alternative	PAX3
Alternative	PAX5
Alternative	PAX7
Alternative	ASCL1
Alternative	ASCL2
